# Supplementary material for: Effect of degalactosylated bovine glycoprotein formulations MAF and M сapsules on lymphopenia and clinical outcomes in hospitalized COVID-19 patients: a randomized clinical trial
Source: BMC Infect Dis. 2024 May 23;24:519. doi: 10.1186/s12879-024-09286-0 (PMC11112872; doi:10.1186/s12879-024-09286-0)
Supplement: Supplementary file 1 — Supplementary Material 1 [file 12879_2024_9286_MOESM1_ESM.xlsx]

## Sheet: S.Table 1
	"Analysis of routine blood test results, and levels of bilirubin, C-reactive protein, and lactate dehydrogenase"
	●Analysis Summary：
	To compare the time series changes of the three groups against the lab test data.
	In order to compare the time series changes of the three groups against the lab test data,
	a linear mixed model with subjects as a random factor was used.
	The fixed effects were group (K, M, W), time (1, 7, 14-day), and its interaction term (Time*Group).
	Hemoglobin case:
	・There was no significant difference between the groups at each time point (1, 7, and 14 days).
	・There was a statistically significant decrease in the W group at 7 and 14 days compared to 1 day.
	・However, the test of the interaction term (Group*Time) was non-significant at P=0.592,
	which means that we cannot say that there is a statistically significant difference in the time series change of hemoglobin
	depending on the intervention method.
	(The K, M, and W groups all showed a declining trend, with only the W group showing a slightly larger decline.)
	S.Table #1. Routine blood test data and billirubin, C-reactive protein, Lactate dehydrogenase (linear mixed model analysis)
			Group									P-value			P-value				P-value
			K: Standard			M: MAF-capsules			W: M-capsules(whey)			(vs. group K)			(vs. day-1)				Group *
	parameter	time	mean [95%CI]			mean [95%CI]			mean [95%CI]			M vs. K	W vs. K		K	M	W		Time
	Subjects (n)		72			63			69
	Hemoglobin, g/L																		0.592044
		1-day	132.25	[128.02, 136.48]		134.063	[129.54, 138.58]		137.348	[133.03, 141.67]		0.56479	0.0980515		-	-	-
		7-day	130.621	[126.34, 134.91]		132.651	[128.13, 137.17]		132.072	[127.75, 136.39]		0.521964	0.639223		0.393894	0.481509	0.00617333
		14-day	129.445	[125.11, 133.78]		130.358	[125.82, 134.90]		132.903	[128.55, 137.26]		0.775001	0.269048		0.148589	0.0668157	0.0221699
	White blood cells, 10^9 /L																		0.726079
		1-day	8.10542	[7.16, 9.05]		7.59603	[6.58, 8.61]		7.18652	[6.22, 8.15]		0.470348	0.182651		-	-	-
		7-day	9.06752	[8.10, 10.03]		8.45667	[7.44, 9.47]		7.86551	[6.90, 8.83]		0.390709	0.084215		0.0731528	0.1278	0.20842
		14-day	9.27626	[8.30, 10.26]		7.94276	[6.92, 8.96]		8.30511	[7.33, 9.28]		0.0643658	0.168799		0.0317741	0.541122	0.0404285
	Lymphocytes, 10^9 cells/L																		0.800743
		1-day	1.25845	[1.09, 1.42]		1.11984	[0.94, 1.30]		1.23971	[1.07, 1.41]		0.260675	0.876164		-	-	-
		7-day	1.40371	[1.24, 1.57]		1.4081	[1.23, 1.58]		1.44261	[1.27, 1.61]		0.9718	0.748249		0.0807656	0.000959935	0.0146788
		14-day	1.72993	[1.56, 1.90]		1.68659	[1.51, 1.86]		1.78726	[1.62, 1.96]		0.729332	0.640233		4.1148e-08	2.36076e-10	1.82829e-10
	Haematocrit, %																		0.50994
		1-day	39.7758	[38.47, 41.08]		39.8387	[38.45, 41.22]		41.2113	[39.88, 42.54]		0.948151	0.130206		-	-	-
		7-day	39.14	[37.82, 40.46]		39.9143	[38.53, 41.30]		39.6812	[38.36, 41.01]		0.426071	0.56895		0.31253	0.908622	0.0158874
		14-day	38.6989	[37.36, 40.04]		38.9061	[37.50, 40.31]		39.3593	[38.02, 40.70]		0.833955	0.492881		0.0942121	0.164052	0.00391543
	Platelets, 10^9 /L																		0.829501
		1-day	249.167	[223.41, 274.92]		236.889	[209.36, 264.42]		240.362	[214.06, 266.67]		0.522403	0.638526		-	-	-
		7-day	337.897	[311.71, 364.09]		314.508	[286.98, 342.04]		311.899	[285.59, 338.20]		0.226987	0.169338		4.24942e-10	1.71809e-07	4.46341e-07
		14-day	347.262	[320.65, 373.87]		314.75	[287.06, 342.44]		322.254	[295.67, 348.84]		0.0968414	0.191984		1.26011e-11	1.81957e-07	1.21403e-08
	Bilirubin, μmol/L																		0.374056
		1-day	7.23667	[6.07, 8.40]		7.24556	[6.00, 8.49]		8.28348	[7.09, 9.47]		0.991829	0.217306		-	-	-
		7-day	7.18921	[6.00, 8.38]		7.26698	[6.02, 8.51]		8.41812	[7.23, 9.61]		0.92921	0.151331		0.931344	0.970325	0.806764
		14-day	8.73874	[7.54, 9.94]		8.42308	[7.17, 9.68]		8.51647	[7.32, 9.72]		0.72141	0.797102		0.00753536	0.0437623	0.675217
	C-reactive proteine, mg/L																		0.353085
		1-day	64.2724	[54.34, 74.21]		65.5195	[54.82, 76.22]		50.2925	[40.08, 60.51]		0.86679	0.0544576		-	-	-
		7-day	29.256	[19.12, 39.39]		33.6257	[22.77, 44.48]		29.9581	[19.81, 40.11]		0.563484	0.923411		3.45725e-08	2.54515e-06	0.00134222
		14-day	21.9727	[11.57, 32.38]		18.0734	[7.30, 28.85]		17.8661	[7.58, 28.15]		0.609283	0.581542		8.3886e-11	5.09182e-12	5.197e-07
	Lactate dehydrogenase, U/L																		0.463951
		1-day	423.405	[359.70, 487.11]		431.245	[363.41, 499.08]		386.17	[321.08, 451.26]		0.868496	0.421896		-	-	-
		7-day	414.319	[349.69, 478.95]		398.219	[330.39, 466.05]		399.035	[333.95, 464.12]		0.735592	0.743327		0.764978	0.296784	0.673478
		14-day	335.891	[270.40, 401.38]		270.968	[202.18, 339.76]		288.444	[223.08, 353.81]		0.179723	0.313933		0.00480306	9.39563e-07	0.00155694
	Analysis: Linear mixed model analysis with subjects as a random factor and time, group and their intraction (time*group) as fixed factor.

## Sheet: S. Table 2
S/	Proportion of patients with lymphopenia in study groups through day 14
	S.Table 2. Proportion of patients with lymphopenia in study groups through day 14
			Group									P-value			P-value				P-value
			K: Standard			M: MAF-capsules			W: M-capsules(whey)			(vs. group K)			(vs. day-1)				Group *
	parameter	time	n	%		n	%		n	%		M vs. K	W vs. K		K	M	W		Time
	Subjects (n)		72			63			69
	lymphocytes: less 1.0 x10^9/L																		0.654
		1-day	30	41.6667		28	44.4444		29	46.0317		0.8	0.979		-	-	-
		7-day	26	36.1111		16	25.3968		23	36.5079		0.114	0.552		0.632	0.023	0.294
		14-day	14	19.4444		8	12.6984		10	15.873		0.198	0.328		0.008	<0.001	<0.001
	lymphocytes: less 0.8 x10^9/L																		0.451
		1-day	18	25		13	20.6349		17	26.9841		0.519	0.923		-	-	-
		7-day	16	22.2222		10	15.873		12	19.0476		0.271	0.376		0.804	0.492	0.298
		14-day	11	15.2778		2	3.1746		5	7.93651		0.009	0.097		0.229	0.002	0.005
	Analysis: Linear mixed model analysis with subjects as a random factor and time, group and their intraction (time*group) as fixed factor.

## Sheet: S. Table 3
	Subgroups of patients in study groups had ALC levels Less than 1.0x10^9/L and 0.8x10^9/L on day 1. Among these patients, a proportion did not experience recovery above these levels on day 7, and day 14.
	S.Table 3. Subgroups of patients in study groups had ALC levels Less than 1.0x10^9/L and 0.8x10^9/L on day 1. Among these patients, a proportion did not experience recovery above these levels on day 7, and day 14.
			Group															P-value			P-value				P-value
			K: Standard					M: MAF-capsules					W: M-capsules(whey)					(vs. group K)			(vs. day-1)				Group *
	parameter	time	n		N	%		n		N	%		n		N	%		M vs. K	W vs. K		K	M	W		Time
	lymphocytes: less 1.0 x10^9/L																								0.959
		1-day	30	/	30	100		28	/	28	100		29	/	29	100		-	-		-	-	-
		7-day	19	/	28	67.8571		9	/	28	32.1429		16	/	29	55.1724		0.008	0.358		0.003	<0.001	<0.001
		14-day	12	/	26	46.1538		6	/	27	22.2222		8	/	28	28.5714		0.087	0.215		<0.001	<0.001	<0.001
	lymphocytes: less 0.8 x10^9/L																								0.552
		1-day	18	/	18	100		13	/	13	100		17	/	17	100		-	-		-	-	-
		7-day	8	/	17	47.0588		6	/	13	46.1538		6	/	17	35.2941		0.973	0.534		<0.001	<0.001	<0.001
		14-day	7	/	15	46.6667		1	/	12	8.33333		2	/	16	12.5		0.025	0.046		<0.001	<0.001	<0.001
	Analysis: Linear mixed model analysis with subjects as a random factor and time, group and their intraction (time*group) as fixed factor.
	n: number of subjects below the reference value
	N: number of subjects with measurements at 1-day that are below the reference value and at that time

## Sheet: S. Table 4 
S. Table 4.labolatory data of SaiseiCovUKR extracted from ISARIC-COVID-19 dataset on REDcap repository (part 1)
Day	Choice of group	subjid-2	redcap_event_name	Haemoglobin, g/L	White blood cells, 10^9 /L	Lymphocytes, 10^9 cells/L	less1	less0.8	base_less1	sub_less1	base_less0.8	sub_less0.8	Haematocrit, %	Platelets, 10^9 /L	Bilirubin, μmol/L	Glucose, mmol/L	C-reactive proteine, mg/L	Lactate dehydrogenase, U/L
1	Control	00798-K0001	day_1	157	9.98	1.54	0	0					44.6	312	5.9	6.25	9.51	343.8
1	Control	00798-K0002	day_1	91	5.94	0.66	1	1	1	1	1	1	26.6	192	3.2	3.89	66.5	339.6
1	Control	00798-K0003	day_1	151	6.37	1.45	0	0					45.3	219	4.7	15.62	107	428.7
1	Control	00798-K0004	day_1	135	11.79	0.4	1	1	1	1	1	1	39.2	222	8	7.3	86.7	436.67
1	Control	00798-K0005	day_1	131	6.73	0.75	1	1	1	1	1	1	38.3	316	9.8	21.4	166.1	319.36
1	Control	00798-K0006	day_1	146	9.46	0.59	1	1	1	1	1	1	41.1	223	3.9	4.43	141.5	374.54
1	Control	00798-K0007	day_1	132	4.8	1.72	0	0					39.4	243	2.6	4.69	26.35	204.98
1	Control	00798-K0008	day_1	88	6.47	0.42	1	1	1	1	1	1	26.2	171	2	5.4	55.3	199.18
1	Control	00798-K0009	day_1	117	22.74	0.74	1	1	1	1	1	1	32.3	279	7.8	4.89	69.7	212.9
1	Control	00798-K0010	day_1	145	10.65	0.35	1	1	1	1	1	1	43	209	3.7	7.82	169.9	464.9
1	Control	00798-K0011	day_1	130	6.45	0.79	1	1	1	1	1	1	39.6	375	4.5	4.26	140.5	658.5
1	Control	00798-K0012	day_1	130	4.06	1.64	0	0					39.6	74	5.6	10.45	20.9	483
1	Control	00798-K0013	day_1	165	19	0.78	1	1	1	1	1	1	50	237	13.3	5.52	128.5	506.3
1	Control	00798-K0014	day_1	109	5.05	0.88	1	0	1	1			37	114	7.9	3.86	33.9	247
1	Control	00798-K0015	day_1	50	10.33	5.7	0	0					15.1	272	7	5.86	11.21	259.2
1	Control	00798-K0016	day_1	144	5.8	0.93	1	0	1	1			44.7	139	5.8	5.1	40.61	260.6
1	Control	00798-K0017	day_1	123	9.93	1.22	0	0					36.1	432	2.6	3.69	51.2	599.6
1	Control	00798-K0018	day_1	140	4.82	1.17	0	0					41	138	11	9.35	14.97	251.8
1	Control	00798-K0019	day_1	133	7.57	0.82	1	0	1	1			38.7	226	5.7	6.03	53.8	574.4
1	Control	00798-K0020	day_1	142	4.92	2.15	0	0					40.7	192	5.5	7.95	9	208.1
1	Control	00798-K0021	day_1	125	3.99	1.25	0	0					37.1	160	3.3	4.87	49.3	354.1
1	Control	00798-K0022	day_1	141	3.82	1.49	0	0					42.1	173	4.8	4.03	0.53	180
1	Control	00798-K0023	day_1	139	5.89	1.8	0	0					41.2	289	6.8	5.02	74.2	272.1
1	Control	00798-K0024	day_1	140	14.37	4.01	0	0					41.4	400	8	8.39	78.6	385.9
1	Control	00798-K0025	day_1	150	6.77	2.09	0	0					43.6	254	5.1	5.39	19.09	162
1	Control	00798-K0026	day_1	110	18.18	0.25	1	1	1	1	1	1	36.7	276	10	3.91	250.8	304.5
1	Control	00798-K0027	day_1	148	8.48	0.64	1	1	1	1	1	1	46.7	182	7.2	6.34	125.2	502.7
1	Control	00798-K0028	day_1	134	6.47	1.3	0	0					39.8	308	4.3	5.85	60.9	267.5
1	Control	00798-K0029	day_1	109	2.63	1.12	0	0					32.6	260	2.9	4.62	0.69	162.3
1	Control	00798-K0030	day_1	142	13.47	1.26	0	0					42.5	176	5.3	3.96	62.9	149.8
1	Control	00798-K0031	day_1	153	10.12	1.33	0	0					44.8	184	7.7	4.49	127.1	252
1	Control	00798-K0032	day_1	149	6.83	1.8	0	0					45.4	288	4.3	6.71	50.6	172.4
1	Control	00798-K0033	day_1	156	9.89	0.98	1	0	1	1			50.5	169	6.2	5.92	194.2	592.1
1	Control	00798-K0034	day_1	134	8.45	1.07	0	0					41.2	211	4.3	8.1	79.8	350.4
1	Control	00798-K0035	day_1	126	6.23	1.37	0	0					38.3	214	2.3	6.28	42.66	184.4
1	Control	00798-K0036	day_1	134	12.52	0.73	1	1	1	1	1	1	39.3	272	4.5	4.59	6.06	281.2
1	Control	00798-K0037	day_1	162	5.3	2.23	0	0					51.7	173	1.2	5.23	30.11	325.6
1	Control	00798-K0038	day_1	150	10	1.15	0	0					49.3	212	6.9	15.48	77.7	386
1	Control	00798-K0039	day_1	148	5.58	2.67	0	0					43	94	22.6	4.63	0.3	136.5
1	Control	00798-K0040	day_1	138	6.76	1.17	0	0					43.1	242	7.9	5.39	68.5	344.8
1	Control	00798-K0041	day_1	114	3.68	0.31	1	1	1	1	1	1	34.1	63	3.1	4.86	107.6	832.5
1	Control	00798-K0042	day_1	117	5.29	0.8	1	0	1	1			35.8	199	3.3	6.28	51.9	311.4
1	Control	00798-K0043	day_1	177	10.16	0.88	1	0	1	1			55.4	166	4.7	9.28	17.7	235.6
1	Control	00798-K0044	day_1	124	4.02	0.82	1	0	1	1			36.6	310	6.8	5.6	18.3	435
1	Control	00798-K0045	day_1	123	6.7	1.23	0	0					34.4	451	5.7	5.62	95.06	360.39
1	Control	00798-K0046	day_1	128	4.15	0.51	1	1	1	1	1	1	37.3	267	6.9	6.4	65.39	266.7
1	Control	00798-K0047	day_1	110	5.4	1.19	0	0						296	5.7	4.32	72.03	361.96
1	Control	00798-K0048	day_1	121	6.2	1.03	0	0					36.6	284	5	7.24	115.77
1	Control	00798-K0049	day_1	117	5.18	0.64	1	1	1	1	1	1	34.1	252	5.6	6.3	5.9	127.9
1	Control	00798-K0050	day_1	157	6.92	2.59	0	0					44.8	205	6.5	3.44	1.3	163.38
1	Control	00798-K0051	day_1	131	5.77	1.06	0	0					39.3	309	7.1	7.3	44.1	526.18
1	Control	00798-K0052	day_1	139	4.3	1.26	0	0					40.9	188	7.1	3.87	20.47	228.9
1	Control	00798-K0053	day_1	129	5.77	1.42	0	0					38.3	274	3.7	5.36	37.2	365.8
1	Control	00798-K0054	day_1	133	7.24	2.13	0	0					40.3	337	9.3	4.94	21.7	331.4
1	Control	00798-K0055	day_1	145	9.59	2.36	0	0					41.8	326	9.1	4.74	14.7	255.1
1	Control	00798-K0056	day_1	155	10.68	1.8	0	0					44.2	539	7.7	4.79	9.06	475.8
1	Control	00798-K0057	day_1	149	9.79	0.85	1	0	1	1			42.6	268	8.4	12.42	45.1	684.5
1	Control	00798-K0058	day_1	101	17.42	1.33	0	0					31.3	235	7.8	5.71	43.1	1472.3
1	Control	00798-K0059	day_1	139	9.28	1.25	0	0					38.9	403	6.9	4.93	10.9	262.1
1	Control	00798-K0060	day_1	123	5.41								39.1	101	22.9	6.65	39.1	665.8
1	Control	00798-K0061	day_1	166	8.77	0.68	1	1	1	1	1	1	46.9	307	7.7	5.69	87.4	345.6
1	Control	00798-K0062	day_1	99	10.69	0.38	1	1	1	1	1	1	29.3	321	6.1	8.99	45.4	457.9
1	Control	00798-K0063	day_1	114	10.17	0.93	1	0	1	1			32.6	228	8	4.71	92.6	480.3
1	Control	00826-K0001	day_1	138	5.2	0.83	1	0	1	1			44	232	6.21	9.83	38.08	953.71
1	Control	00826-K0002	day_1	143	17.6	1.23	0	0					46.1	360	16.52	7.93	129.6	723.78
1	Control	00826-K0003	day_1	119	6.8	1.02	0	0					36.6	291	10.28	6	1.92	415.4
1	Control	00826-K0004	day_1	140	9.1	1.09	0	0					43.3	222	11.59	4.49	126.34	1829.25
1	Control	00826-K0005	day_1	146	4.8	0.96	1	0	1	1			44.5	155	19.63	23.01	157.24	681.37
1	Control	00826-K0006	day_1	121	11	0.88	1	0	1	1			36.6	411	12.16	13.18	79.02	874.45
1	Control	00826-K0007	day_1	140	7.8	1.33	0	0					44.2	341	6.26	14.78	5.67	666.11
1	Control	00826-K0008	day_1	92	5.3	1.38	0	0					28.7	214	4.61	5.68	57.12	508.64
1	Control	00826-K0009	day_1	125	4.8	0.77	1	1	1	1	1	1	38.5	263	22.58	14.91	168.45	753.47
7	Control	00798-K0001	day_7	138	10.83	2.01	0	0					42	252	3.3	4.4	12.27	263.75
7	Control	00798-K0002	day_7	93	5.75	0.46	1	1	1	1	1	1	25.6	276	3	19.96	19.48	432.91
7	Control	00798-K0003	day_7	134	11.45	0.59	1	1					39.2	259	4.5	17.46	51.71	843.09
7	Control	00798-K0004	day_7						1		1
7	Control	00798-K0005	day_7	126	7.26	0.52	1	1	1	1	1	1	34.8	352	3.8	13.88	225.7	428
7	Control	00798-K0006	day_7	139	5.24	0.88	1	0	1	1	1	0	39.8	403	3.2	6.03	55.2	293.01
7	Control	00798-K0007	day_7	134	5.66	2.01	0	0					39.2	327	3.1	7.78	3.15	195.59
7	Control	00798-K0008	day_7	86	2.81	0.34	1	1	1	1	1	1	25.5	213	2.2	4.73	35.4	284.7
7	Control	00798-K0009	day_7	126	12.71	1.57	0	0	1	0	1	0	37.8	259	5.1	6.67	56.1	194.9
7	Control	00798-K0010	day_7	141	14.58	0.7	1	1	1	1	1	1	44.2	336	9	7.43	53.2	442.3
7	Control	00798-K0011	day_7	122	7.55	1.53	0	0	1	0	1	0	37.2	719	6.2	5.45	12.2	332.2
7	Control	00798-K0012	day_7	127	9.17	1.15	0	0					40.6	296	4.6	13.74	91.9	727.2
7	Control	00798-K0013	day_7	153	12.87	1.3	0	0	1	0	1	0	49.1	406	2.3	3.49	5.98	317.3
7	Control	00798-K0014	day_7	111	8.46	0.48	1	1	1	1			34.8	354	5.2	10.68	4.26	331.3
7	Control	00798-K0015	day_7	110	6.23	3.26	0	0					33.7	238	12.6	6.48	6.27	267.6
7	Control	00798-K0016	day_7	135	5.27	0.88	1	0	1	1			44.8	240	15	5.75	37.8	251.5
7	Control	00798-K0017	day_7	110	10.46	3.7	0	0					34.5	534	5.4	4.34	20.7	536.9
7	Control	00798-K0018	day_7	126	4.79	0.61	1	1					36.7	172	8.6	10.65	17.27	311.7
7	Control	00798-K0019	day_7	121	5.59	0.63	1	1	1	1			35.3	330	4.3	4.51	15.9	548.2
7	Control	00798-K0020	day_7	139	4.69	1.55	0	0					40.5	199	4.3	4.86	22.08	212.8
7	Control	00798-K0021	day_7	115	4.89	1.66	0	0					36.7	307	3.6	7.49	3.09	270.9
7	Control	00798-K0022	day_7	143	4.32	1.79	0	0					43	196	5.8	4.22	0.38	184.8
7	Control	00798-K0023	day_7	126	3.84	1.18	0	0					40.4	166	4.5	4.84	13	235.6
7	Control	00798-K0024	day_7	119	6.62	1.86	0	0					39.1	168	5.1	11.79	7.9	234.6
7	Control	00798-K0025	day_7	145	7.93	1.41	0	0					42.5	409	4.9	5.94	3.19	223.5
7	Control	00798-K0026	day_7	131	9.35	1.12	0	0	1	0	1	0	39.4	539	4.4	5.49	35.5	292.4
7	Control	00798-K0027	day_7	160	8.48	0.85	1	0	1	1	1	0	46.3	288	16.9	6.28	21.6	500.7
7	Control	00798-K0028	day_7	140	4.56	1.83	0	0					41.7	481	5	5.35	13	311.5
7	Control	00798-K0029	day_7	112	4.64	2.11	0	0					33.1	298	3.2	4.23	0.21	468.3
7	Control	00798-K0030	day_7	150	8.65	1.47	0	0					46	229	6.3	4.12	9.18	227.6
7	Control	00798-K0031	day_7	156	7.17	1.95	0	0					44.8	329	9.1	5.06	25.9	262.2
7	Control	00798-K0032	day_7	151	9.53	3.57	0	0					45	514	5.8	5.12	6.03	214.3
7	Control	00798-K0033	day_7	161	8.27	0.52	1	1	1	1			47.7	268	9.8	6.97	59.1	279.6
7	Control	00798-K0034	day_7	150	8.34	1.47	0	0					43.8	345	4.2	6.01	24.18	553.1
7	Control	00798-K0035	day_7	141	13.47	2.44	0	0					40.6	306	2.5	5.51	3.44	243.7
7	Control	00798-K0036	day_7	143	11.08	0.98	1	0	1	1	1	0	42.5	127	6.4	3.9	3.82	338
7	Control	00798-K0037	day_7	143	7.47	0.86	1	0					42.1	250	4.8	5.91	159.2	663.7
7	Control	00798-K0038	day_7	165	11.57	0.71	1	1					52.6	264	7.4	18.12	6.54	296.6
7	Control	00798-K0039	day_7	119	4.19	2.19	0	0					34.2	82	14.3	4.54	0.4	128
7	Control	00798-K0040	day_7	150	12.21	1.66	0	0					44.4	411	7	5.03	10.5	272.4
7	Control	00798-K0041	day_7	83	3.64	0.18	1	1	1	1	1	1	25.6	61	5.3	6.1	29.7	548.9
7	Control	00798-K0042	day_7	126	8.14	1.29	0	0	1	0			38.6	342	3.8	4.63	7.64	266.8
7	Control	00798-K0043	day_7	145	12.8	1.7	0	0	1	0			43.2	286	5.9	7.78	3.51	223.1
7	Control	00798-K0044	day_7	123	6.7	1.23	0	0	1	0			34.4	451	8.8	5.92	3.39	329.62
7	Control	00798-K0045	day_7	125	9.87	1.27	0	0					36.8	497	7.9	4.32	100.35	426.21
7	Control	00798-K0046	day_7	97	17.31	0.89	1	0	1	1	1	0	29.2	448		7.96	45.81	251.69
7	Control	00798-K0047	day_7	125	9.69	1.53	0	0					35.6	356	13.2	5.21	4.12
7	Control	00798-K0048	day_7	141	13.06	2.35	0	0					42	508	3.8	5.68	16.4	223.84
7	Control	00798-K0049	day_7	140	4.97	0.34	1	1	1	1	1	1	41.9	264	6.1	4.86	1.4	334.38
7	Control	00798-K0050	day_7	152	6.55	1.85	0	0					44.7	231	6.8	4.67	6.51	171.08
7	Control	00798-K0051	day_7	137	8.09	1.8	0	0					40.1	524	8.2	6.16	56.4	469.2
7	Control	00798-K0052	day_7	140	8.65	0.85	1	0					41.3	261	6.9	4.75	22.9	321.1
7	Control	00798-K0053	day_7	138	11.8	2.96	0	0					40.3	493	8	4.49	5.28	234.3
7	Control	00798-K0054	day_7	65	4.47	0.93	1	0					20.3	268	8.7	4.78	14.8	147.2
7	Control	00798-K0055	day_7	149	6.1	1.79	0	0					42.2	325	7.9	5.22	12.38	220.9
7	Control	00798-K0056	day_7	156	19.26	1.49	0	0					44.2	770	6.8	3.93	3.33	333.3
7	Control	00798-K0057	day_7	149	17.95	1.1	0	0	1	0			41.8	548	6.5	11.44	19.86	599.4
7	Control	00798-K0058	day_7
7	Control	00798-K0059	day_7	148	10.98	1.43	0	0					41.2	478	4.9	5.32	14.1	213.7
7	Control	00798-K0060	day_7	128	8.33								39.6	129	14.6	8.85	27.8	683.2
7	Control	00798-K0061	day_7	154	8.26	0.76	1	1	1	1	1	1	43.4	525	8.3	4.72	35.83	464.8
7	Control	00798-K0062	day_7	63	12.65	0.74	1	1	1	1	1	1	17.6	374	7.3	25.1	7.37	342.4
7	Control	00798-K0063	day_7	108	5.16	0.48	1	1	1	1			31.1	343	6.7	3.99	85.1	519.1
7	Control	00826-K0001	day_7	140	10.5	1.58	0	0	1	0			45.2	384	10.3	6.82	3.5	615.28
7	Control	00826-K0002	day_7	148	8.8	3.17	0	0					49.3	273	14.24	7.6	45.7	443.56
7	Control	00826-K0003	day_7	123	12.2	2.44	0	0					37.6	352	7.06	5.13	1	449.88
7	Control	00826-K0004	day_7	125	15.5	0.93	1	0					38.6	265	9.26	5.95	197.36	1414.46
7	Control	00826-K0005	day_7						1
7	Control	00826-K0006	day_7	118	17.7	0.71	1	1	1	1			36.6	468	10.61	4.67	35.92	1414.34
7	Control	00826-K0007	day_7	151	13.5	2.3	0	0					46.1	299	16.79	3.68	9.25	769.83
7	Control	00826-K0008	day_7	92	11	1.32	0	0					28.5	323	4.02	5.85	16.79	715.96
7	Control	00826-K0009	day_7	142	10.2	0.82	1	0	1	1	1	0	44.9	389	13.5	19.11	7.54	896.83
14	Control	00798-K0001	day_14	132	7.67	1.3	0	0					38	388	7.5	4.56	8.36	259.38
14	Control	00798-K0002	day_14	164	5.11	0.65	1	1	1	1	1	1	45.4	209	2.5	12.98	6.06	414
14	Control	00798-K0003	day_14
14	Control	00798-K0004	day_14						1		1
14	Control	00798-K0005	day_14						1		1
14	Control	00798-K0006	day_14	146	5.09	1.34	0	0	1	0	1	0	41.3	463	2	4.55	9.16	269
14	Control	00798-K0007	day_14	134	5.74	2.09	0	0					38.7	334	1.9	5.04	1.18	195.2
14	Control	00798-K0008	day_14	82	4.75	0.59	1	1	1	1	1	1	25	319	2.5	4.45	46.07	294.3
14	Control	00798-K0009	day_14	113	20.22	2.02	0	0	1	0	1	0	33	299	7.5	6.99	48.9	279.5
14	Control	00798-K0010	day_14	116	18.46	0.2	1	1	1	1	1	1	37.1	332	1.7	6.93	266.1	764.4
14	Control	00798-K0011	day_14	126	5.02	1.9	0	0	1	0	1	0	41	393	3	4.71	2.63	247.1
14	Control	00798-K0012	day_14	113	9.56	1.2	0	0					36.8	310	6.8	13.26	9.94	505.4
14	Control	00798-K0013	day_14	132	8.78	1.67	0	0	1	0	1	0	38.5	436	6.8	5.43	6.96	242.4
14	Control	00798-K0014	day_14	113	6.86	1.07	0	0	1	0			35.3	328	7.7	6.52	2.69	303.8
14	Control	00798-K0015	day_14	103	5.87	2.39	0	0					32.7	250	12	9.43	3.05	229.5
14	Control	00798-K0016	day_14	129	6.58	1.74	0	0	1	0			40.7	168	14.7	3.93	1.25	164.2
14	Control	00798-K0017	day_14	105	6.48	1.56	0	0					32.8	348	8.5	4	17.2	418.1
14	Control	00798-K0018	day_14	124	5.47	0.93	1	0					39.7	190	15.8	8.32	22.8	209.1
14	Control	00798-K0019	day_14	126	6.86	0.72	1	1	1	1			37.8	417	5.7	4.82	11.49	549.4
14	Control	00798-K0020	day_14	124	4.66	2.02	0	0					39.7	229	6.9	5.23	4.86	243.2
14	Control	00798-K0021	day_14	134	5.91	1.84	0	0					38.9	363	4.1	4.93	1.58	243.3
14	Control	00798-K0022	day_14	137	4.75	1.88	0	0					41.2	235	9.6	4.4	0.57	202.2
14	Control	00798-K0023	day_14	130	6.12	1.89	0	0					38.6	366	6.4	6.53	2.92	228.3
14	Control	00798-K0024	day_14	124	8	3.2	0	0						384	13.3	7.1
14	Control	00798-K0025	day_14	147	14.02	4.58	0	0					42.5	519	8.8	3.94	0.81	188.9
14	Control	00798-K0026	day_14	124	9.08	1.37	0	0	1	0	1	0	37	481	3.8	4.08	2.89	230.9
14	Control	00798-K0027	day_14						1		1
14	Control	00798-K0028	day_14	135	7.11	2.93	0	0					40.5	515	4.6	6.63	2.27	201.4
14	Control	00798-K0029	day_14	117	6.48	2.24	0	0					35	373	4.7	3.95	0.28	168.7
14	Control	00798-K0030	day_14	156	14.22	2.02	0	0					47.8	298	1.9	4.36	2.21	265.4
14	Control	00798-K0031	day_14	147	12.46	3.04	0	0					43.2	332	3.4	4.24	31.9	289.1
14	Control	00798-K0032	day_14	153	9.68	3.16	0	0					46.4	503	2.5	4.57	1.72	205.4
14	Control	00798-K0033	day_14	165	10.75	0.89	1	0	1	1			51	384	8.4	7	8.76	344
14	Control	00798-K0034	day_14	139	10.02	2.2	0	0					40.6	419	5.1	8.13	9.92	357.7
14	Control	00798-K0035	day_14	160	14.07	3.66	0	0					48.9	277	10.1	4.17	63.1	261.9
14	Control	00798-K0036	day_14	135	12.34	1.54	0	0	1	0	1	0	39.6	169	9.5	6.84	3.04	239.1
14	Control	00798-K0037	day_14	134	11.2	1.37	0	0					42.7	525	8	4.53	14.01	526.4
14	Control	00798-K0038	day_14	136	6.74	1.07	0	0					39.4	125	4.5	10.5	6.2	339.7
14	Control	00798-K0039	day_14	127	4.19	2.25	0	0					37.1	84	12.4	4.61	0.3	107.2
14	Control	00798-K0040	day_14	139	11.04	2.35	0	0					40.8	277	6	4.1	7.15	182.9
14	Control	00798-K0041	day_14	65	5.56	0.32	1	1	1	1	1	1	19.3	75	6.3	5.87	36.9	458.6
14	Control	00798-K0042	day_14	143	11.75	3.02	0	0	1	0			41	630	6.1	3.99	4.27	254.77
14	Control	00798-K0043	day_14	140	11.87	1.44	0	0	1	0			40.5	318	9.2	13.06	0.82	255.92
14	Control	00798-K0044	day_14	121	6.08	1.68	0	0	1	0			35.1	353		4.51	12.83	248.68
14	Control	00798-K0045	day_14	134	15.55	2.65	0	0					40	739	3.6	4.05	6.86	229.87
14	Control	00798-K0046	day_14	84	13.39	1.06	0	0	1	0	1	0	25.1	651	14.3	4.75	4.92	372.89
14	Control	00798-K0047	day_14	126	14.15	2.13	0	0					37.2	456	4	4.59	3.49	253.58
14	Control	00798-K0048	day_14	134	13.97	1.9	0	0					40.9	367	4.6	6.37	2.27	171.3
14	Control	00798-K0049	day_14	125	10.68	0.39	1	1	1	1	1	1	36.1	415	5	5.37	0.42	380.6
14	Control	00798-K0050	day_14	142	7.48	2.58	0	0					41.1	336	4.1	4.08	3.3	197
14	Control	00798-K0051	day_14	134	4.24	1.82	0	0					39.3	542	7.1	5.79	5.78	313.6
14	Control	00798-K0052	day_14	141	9.51	1.5	0	0					41.3	323	5.6	3.95	16.7	314.8
14	Control	00798-K0053	day_14	142	7.66	2.78	0	0					41.4	589	12.1	4.22	4.08	208.5
14	Control	00798-K0054	day_14	63	4.88	0.67	1	1					19.6	282	10.6	4.38	3.83	144.8
14	Control	00798-K0055	day_14	161	5.85	2.4	0	0					45.5	316	13	5.7	1.34	256.8
14	Control	00798-K0056	day_14	142	8.92	1.85	0	0					40.3	430	8.2	3.9	4.14	193.4
14	Control	00798-K0057	day_14	160	23.33	0.79	1	1	1	1			43.3	326	10	7.63	72.64	855
14	Control	00798-K0058	day_14
14	Control	00798-K0059	day_14	127	8.53	1.82	0	0					36.6	300	9.5	4.72	46.1	196.5
14	Control	00798-K0060	day_14	147	19.46								43.8	178	18.3	5.28	40.8	504
14	Control	00798-K0061	day_14	156	13.28	0.82	1	0	1	1	1	0	43.3	542	20.8	6.05	17.2	326.3
14	Control	00798-K0062	day_14	97	13.26	0.22	1	1	1	1	1	1	27.6	163	6.4	5.72	65.7	381.9
14	Control	00798-K0063	day_14	108	6.78	0.78	1	1	1	1			31.1	376	5.2	3.96	47.7	399
14	Control	00826-K0001	day_14	129	6.6	1.85	0	0	1	0			41.7	334	11.35	6.15	14.46	438.17
14	Control	00826-K0002	day_14	152	8.2	3.03	0	0					41.8	211	20.34	9.33	23.18	435.66
14	Control	00826-K0003	day_14	108	8.8	2.46	0	0					35.1	336	20.25	5.2	7.34	378.46
14	Control	00826-K0004	day_14	137	6.6	1.85	0	0					48.7	334	13.95	6.23	72.25	598.37
14	Control	00826-K0005	day_14						1
14	Control	00826-K0006	day_14	136	9.3	1.12	0	0	1	0			39.8	389	19.23	8.14	23.06	467.12
14	Control	00826-K0007	day_14	131	8.3	1.91	0	0					42.1	269	10.25	11.32	8.56	478.18
14	Control	00826-K0008	day_14	90	8.6	1.89	0	0					29.4	193	15.14	5.34	26.11	443.28
14	Control	00826-K0009	day_14	133	5.2	0.53	1	1	1	1	1	1	39.6	212	23.08	23.88	112.33	632.49
1	MAF	00798-M0001	day_1	157	10.86	1.1	0	0					47.6	243	3.1	5.92	9.72	211
1	MAF	00798-M0002	day_1	149	6.84	1.11	0	0					45.7	210	6.9	7.4	162.6	361
1	MAF	00798-M0003	day_1	127	3.14	1	0	0					36.3	162	4.9	4.43	6.74	211.45
1	MAF	00798-M0004	day_1	158	4.42	1	0	0					46.1	151	7.8	6.95	90	238.34
1	MAF	00798-M0005	day_1	136	9.76	2.26	0	0					39.2	335	9.6	17.13	11.95	153.07
1	MAF	00798-M0006	day_1	171	6.63	1.15	0	0					46.8	151	7.4	6.9	79.4	236.47
1	MAF	00798-M0007	day_1	141	8.83	1.44	0	0					40.9	311	11.2	4.71	51.7	267.27
1	MAF	00798-M0008	day_1	142	8.67	0.95	1	0	1	1			40.5	200	5.1	5.02	249.3	255.6
1	MAF	00798-M0009	day_1	145	11.07	0.35	1	1	1	1	1	1	43.9	407	2.7	11.51	45	306.3
1	MAF	00798-M0010	day_1	135	3.76	1.23	0	0					42	227	4.8	25.33	97.7	287.5
1	MAF	00798-M0011	day_1	110	8.46	1.03	0	0					33.4	273	20.4	4.77	159.4	246.2
1	MAF	00798-M0012	day_1	146	5.48	1.99	0	0					44.7	168	11.3	4.47	9.74	229.2
1	MAF	00798-M0013	day_1	120	23.19	0.91	1	0	1	1			38.1	284	6.7	6.53	141.4	251.4
1	MAF	00798-M0014	day_1	115	6.49	0.86	1	0	1	1			37	212	5.2	5.56	53.4	250.5
1	MAF	00798-M0015	day_1	127	5.03	0.83	1	0	1	1			39.9	139	6.55	6.55	47.9	172.5
1	MAF	00798-M0016	day_1	131	5.21	1.17	0	0					38.8	256	3.1	5.62	40.3	185.6
1	MAF	00798-M0017	day_1	150	15.91	0.91	1	0	1	1			44.6	234	6.3	7.27	33.15	278.4
1	MAF	00798-M0018	day_1	150	5.93	1.74	0	0					47	143	4.7	6.54	29.6	246.5
1	MAF	00798-M0019	day_1	110	3.14	0.47	1	1	1	1	1	1	35.6	215	4.6	4.65	7.49	302.9
1	MAF	00798-M0020	day_1	139	8.54	1.55	0	0					41.8	306	5.3	5.24	18.23	491.3
1	MAF	00798-M0021	day_1	159	6.14	2.21	0	0					46.9	185	8.1	4.59	9.77	225.7
1	MAF	00798-M0022	day_1	151	8.81	1.53	0	0					43.7	289	2.2	19.66	52.15	251.9
1	MAF	00798-M0023	day_1	140	6.14	1.6	0	0					40.8	267	4.7	10.63	50.6	327.4
1	MAF	00798-M0024	day_1	145	7.4	1.03	0	0					42.1	253	10.8	4.89	114.1	205
1	MAF	00798-M0025	day_1	138	9.01	0.93	1	0	1	1			43.7	286	9.8	4.59	25.5	389.2
1	MAF	00798-M0026	day_1	122	5.85	1.45	0	0					38.9	242	10.5	4.24	86.7	304.6
1	MAF	00798-M0027	day_1	122	10.25	2	0	0					35.7	321	4.1	5.38	14.4	419.3
1	MAF	00798-M0028	day_1	139	6.4	1.79	0	0					41.5	311	4.2	6.8	13	244.3
1	MAF	00798-M0029	day_1	146	13.53	0.48	1	1	1	1	1	1	44.3	252	8.4	4.32	165.3	504.4
1	MAF	00798-M0030	day_1	111	7.7	1.22	0	0					33.9	148	4.1	6.58	17.2	287.4
1	MAF	00798-M0031	day_1	155	7.89	0.86	1	0	1	1			50	263	10	12.43	19.67	352.1
1	MAF	00798-M0032	day_1	124	3.1	1.26	0	0					37.2	175	0.9	4.26	9.26	224.9
1	MAF	00798-M0033	day_1	97	15	1.25	0	0					33.1	491	2.4	7.48	97.6	296.9
1	MAF	00798-M0034	day_1	166	8.47	1.07	0	0					53.7	162	11.4	15.32	66.2	222.6
1	MAF	00798-M0035	day_1	140	11.28	0.91	1	0	1	1			42.1	155	9.2	7.32	68.3	626.7
1	MAF	00798-M0035	day_1	137	14.99	0.74	1	1	1	1	1	1	39.6	241	3.8	8.43	97.5	308.8
1	MAF	00798-M0036	day_1	150	1.62	0.31	1	1	1	1	1	1	45.9	302	5.2	11.21	47.5	339.8
1	MAF	00798-M0037	day_1	148	6.46	1.36	0	0					44	222	3.6	4.72	46.02	243
1	MAF	00798-M0038	day_1	119	19.19	0.68	1	1	1	1	1	1	36.3	140	2.8	3.97	215	144.2
1	MAF	00798-M0039	day_1	105	4.5	0.69	1	1	1	1	1	1	33.5	186	6.3	11.33	23.05	487.77
1	MAF	00798-M0040	day_1	137	4.2	0.92	1	0	1	1			39.8	388	6.7	6.1	16.67	187.9
1	MAF	00798-M0041	day_1	89	3.73	0.57	1	1	1	1	1	1	27.1	417	5.3	7.13	58.4	326.74
1	MAF	00798-M0042	day_1	119	5.05	1.5	0	0					34.7	196	4.9	4.84	30.7	203.1
1	MAF	00798-M0043	day_1	141	9.92	0.44	1	1	1	1	1	1	40.5	190	10.9	7.97	209.8	930.5
1	MAF	00798-M0044	day_1	150	3.01	1	0	0					47.3	169	6.7	6.41	14.5	225.9
1	MAF	00798-M0045	day_1	139	6.99	1.44	0	0					40.9	176	10.6	4.93	25.4	265.8
1	MAF	00798-M0046	day_1	134	6.81	1.49	0	0					38.1	146	7	4.21	59.1	609.8
1	MAF	00798-M0047	day_1	115	4.47	0.86	1	0	1	1			34.6	220	9.1	3.89	43.6	345.6
1	MAF	00798-M0048	day_1	110	5.69	0.71	1	1	1	1	1	1	31.6	161	7.2	7.19	26.5	448.1
1	MAF	00798-M0049	day_1	125	4.02	0.91	1	0	1	1			36.4	192	5.4	6.41	34.5	418.7
1	MAF	00798-M0049	day_1	142	5.73	0.88	1	0	1	1			41.8	179	6	10.94	27.9	397.4
1	MAF	00798-M0050	day_1	148	4.54	1.55	0	0					41.2	212	4.2	4.82	45.7	394
1	MAF	00826-M0001	day_1	153	5.5	1.82	0	0					47.6	207	11.98	11.98	77.33	997.07
1	MAF	00826-M0002	day_1	135	16.1	1.61	0	0					42.5	330	12.88	13.31	16.38	1857.46
1	MAF	00826-M0003	day_1	128	4.2	0.88	1	0	1	1			37.4	124	9.58	14.29	136.23	744.08
1	MAF	00826-M0004	day_1	114	5.9	0.89	1	0	1	1			36.8	234	5.62	14.28	119.61	1621.62
1	MAF	00826-M0005	day_1	119	4	0.88	1	0	1	1			36.7	283	8.64	10.13	60.11	702.94
1	MAF	00826-M0006	day_1	103	12.7	1.27	0	0					32.4	283	8.94	7.79	285.54	896.36
1	MAF	00826-M0007	day_1	150	9.8	1.47	0	0					46	314	14.25	13.21	19.78	1397.37
1	MAF	00826-M0008	day_1	145	8	0.64	1	1	1	1	1	1	4.34	240	17.21	13.97	45.41	909.16
1	MAF	00826-M0009	day_1	123	5.2	1.09	0	0					37.7	243	9.88	14.7	7.21	567.28
1	MAF	00826-M0010	day_1	113	6.5	0.78	1	1	1	1	1	1	34.6	303	6.35	7.74	121.65	552.47
1	MAF	00826-M0010	day_1	141	1.4	0.53	1	1	1	1	1	1	43	199	6.99	7.73		580.62
7	MAF	00798-M0001	day_7	130	11.28	2.2	0	0					41.6	432	5.9	4.2	26.87	237.38
7	MAF	00798-M0002	day_7	143	9.63	2.01	0	0					41.6	323	8.8	9.1	74	274.29
7	MAF	00798-M0003	day_7	130	5	0.98	1	0					38.2	174	6.5	3.75	24.48	286.54
7	MAF	00798-M0004	day_7	151	4.92	1.55	0	0					44.2	231	4.8	4.24	22.81	242.22
7	MAF	00798-M0005	day_7	155	8.62	2.42	0	0					43.3	288	5.6	4.52	16.2	106
7	MAF	00798-M0006	day_7	152	5.55	1.74	0	0					43.4	239	4.1	6.74	18.89	208.91
7	MAF	00798-M0007	day_7	127	8.03	1.64	0	0					36.9	429	11.6	4.91	49.1	288.3
7	MAF	00798-M0008	day_7	142	5.78	1.33	0	0	1	0			40	347	6.5	4.21	44.65	518.7
7	MAF	00798-M0009	day_7	147	15.58	0.7	1	1	1	1	1	1	45.6	381	10.3	12.54	5.78	279.8
7	MAF	00798-M0010	day_7	133	4.83	1.34	0	0					44.1	200	2.1	21.66	39.3	260.2
7	MAF	00798-M0011	day_7	97	5.16	0.91	1	0					31.5	225	1	4.66	36.5	187.3
7	MAF	00798-M0012	day_7	135	4.4	1.65	0	0					40	245	6.3	4.86	3.88	220
7	MAF	00798-M0013	day_7	120	17.33	2.46	0	0	1	0			38	381	4.1	5.02	18.36	276
7	MAF	00798-M0014	day_7	124	4.4	1.1	0	0	1	0			36.8	492	3.7	4.63	48.06	280.9
7	MAF	00798-M0015	day_7	110	3.02	0.42	1	1	1	1			35.7	220	0.8	8.94	39.2	245
7	MAF	00798-M0016	day_7	120	4.84	1.28	0	0					37.7	257	4.2	5.4	12.75	187.1
7	MAF	00798-M0017	day_7	150	`	1.33	0	0	1	0			44.9	386	7.6	4.29	14.35	220
7	MAF	00798-M0018	day_7	150	5.65	1.34	0	0					45.1	203	3.7	8.03	19.98	221
7	MAF	00798-M0019	day_7	152	5.05	1.63	0	0	1	0	1	0	45.2	224	9.8	6.06	20.85	213.6
7	MAF	00798-M0020	day_7	122	4.83	1.32	0	0					37.4	248	8.4	6.51	32.7	167.6
7	MAF	00798-M0021	day_7	154	6.79	2.47	0	0					43.6	204	7	4.69	2	254.6
7	MAF	00798-M0022	day_7	141	21.09	0.55	1	1					41.5	436	6.5	21.93	192.8	392.2
7	MAF	00798-M0023	day_7	145	4.76	0.81	1	0					46.5	248	8.2	6.01	55.8	448.7
7	MAF	00798-M0024	day_7	134	5.84	1.76	0	0					42.9	224	10.2	5.6	10.9	254.7
7	MAF	00798-M0025	day_7	142	8.15	1.49	0	0	1	0			41.9	417	14.6	5.9	38.2	299.4
7	MAF	00798-M0026	day_7	135	8	3.09	0	0					39.1	498	4.5	3.91	5.83	260.3
7	MAF	00798-M0027	day_7	118	12.63	2.68	0	0					36.6	384	2.4	4.55	2.05	338.6
7	MAF	00798-M0028	day_7	128	5.61	2.17	0	0					41.2	262	5.8	5.59	1.89	215.9
7	MAF	00798-M0029	day_7	143	9.35	0.77	1	1	1	1	1	1	41.6	239	7.4	3.94	84.3	438.6
7	MAF	00798-M0030	day_7	82	14.08	0.66	1	1					23.4	269	8.2	7.46	24.2	648.9
7	MAF	00798-M0031	day_7	160	5.45	0.63	1	1	1	1			46.5	446	2.5	11.07	10.9	227
7	MAF	00798-M0032	day_7	110	2.99	0.99	1	0					34.7	260	8.5	5.12	1.65	236.4
7	MAF	00798-M0033	day_7	92	9.45	2.32	0	0					30.9	647	2	3.98	5.33	173.2
7	MAF	00798-M0034	day_7	169	7.38	1.56	0	0					53.4	205	9.6	14.22	13.06	130.1
7	MAF	00798-M0035	day_7	134	15.96	0.91	1	0	1	1			38.3	242	4.6	9.65		396.5
7	MAF	00798-M0035	day_7	130	8.33	1.26	0	0	1	0	1	0	38.3	342	7.1	7.9	28.4	422.4
7	MAF	00798-M0036	day_7	159	6.88	0.73	1	1	1	1	1	1	46.4	493	7.1	5.47	2.81	268.7
7	MAF	00798-M0037	day_7	159	7.84	1.34	0	0					45.5	428	6.4	4.3	45.5	330.4
7	MAF	00798-M0038	day_7	135	6.82	1.22	0	0	1	0	1	0	40.1	157	2.9	4.69	76.4	440.8
7	MAF	00798-M0039	day_7	103	5.07	0.24	1	1	1	1	1	1	33.2	228	5.8	9.41	10.1	536.48
7	MAF	00798-M0040	day_7	125	6.27	1.92	0	0	1	0			35.9	456	1.5	4.41	3.12	267
7	MAF	00798-M0041	day_7	90	6.7	0.39	1	1	1	1	1	1	27.9	542	4.6	8.31	67.9	461.3
7	MAF	00798-M0042	day_7	130	10.04	2.29	0	0					38.7	421	5.7	4.99	18.7	313
7	MAF	00798-M0043	day_7	134	11.77	0.53	1	1	1	1	1	1	37	188	8.5	8.28	47.6	1615.5
7	MAF	00798-M0044	day_7	151	2.6	1.17	0	0					45.9	89	7.4	5.62	11.81	203.9
7	MAF	00798-M0045	day_7	147	17.06	1.03	0	0					42	297	17.9	5.36	86.99	264.9
7	MAF	00798-M0046	day_7	127	10.85	1.85	0	0					36.4	238	10.7	4.29	21.6	375.7
7	MAF	00798-M0047	day_7	123	4.54	1.41	0	0	1	0			35.8	333	7.1	4.62	3.97	287.4
7	MAF	00798-M0048	day_7	118	9.26	1.14	0	0	1	0	1	0	34.2	234	8.6	36.8	17.6	312.7
7	MAF	00798-M0049	day_7	129	5.3	1.31	0	0	1	0			36.5	353	7.3	4	3.97	324.4
7	MAF	00798-M0049	day_7	133	5.55	1.23	0	0	1	0			39	308	7.2	4.91	46	389.8
7	MAF	00798-M0050	day_7	137	5.39	1.72	0	0					39.3	329	8.8	5.21	30.9	366.1
7	MAF	00826-M0001	day_7	130	6.3	2.02	0	0					40.7	303	7.3	5.32	11.26	591.45
7	MAF	00826-M0002	day_7	143	25.6	2.05	0	0					46.3	301	21.37	15.7	127.64	1282.8
7	MAF	00826-M0003	day_7	131	6.1	1.1	0	0	1	0			40.5	202	9.94	9.18	143.99	952.35
7	MAF	00826-M0004	day_7	126	7.4	1.11	0	0	1	0			42.5	328	6.65	10.05	2.81	868.61
7	MAF	00826-M0005	day_7	124	8.9	1.78	0	0	1	0			38.2	348	4.48	8.25	8.69	479.74
7	MAF	00826-M0006	day_7	117	27.6	1.1	0	0					36.9	380	21.26	6.17	131.34	1288.18
7	MAF	00826-M0007	day_7	139	8.8	0.97	1	0					42.7	257	12.96	19.47	36.49	774.63
7	MAF	00826-M0008	day_7	156	10.4	1.56	0	0	1	0	1	0	46.1	437	8.75	10.27	2.13	755.24
7	MAF	00826-M0009	day_7	141	6.6	1.06	0	0					41.8	307	9.41	15.46		382.59
7	MAF	00826-M0010	day_7	121	6.3	1.39	0	0	1	0	1	0	36.6	296	3.82	6.21	15.53	539.88
7	MAF	00826-M0010	day_7	122	6.3	1.58	0	0	1	0	1	0	36.9	313	9.48	5.44		355.9
14	MAF	00798-M0001	day_14	110	12.25	2.22	0	0					32	418	16.4	3.74	42.98	207.41
14	MAF	00798-M0002	day_14	175	7.1	2.07	0	0					50.8	220	6	7.02	24.94	158.22
14	MAF	00798-M0003	day_14	131	7.23	1.51	0	0					37.7	437	8.5	3.82	8.39	250.4
14	MAF	00798-M0004	day_14	151	4.04	1.62	0	0					44.7	234	8.6	5.22	1.68	201.2
14	MAF	00798-M0005	day_14	130	5.78	2	0	0					37.4	289	7.7	4.66	3.02	113.1
14	MAF	00798-M0006	day_14	155	6.83	2.14	0	0					49.3	268	8.7	6.19	2.6	177.7
14	MAF	00798-M0007	day_14	129	8.74	1.78	0	0					38.4	413	9.6	3.9	2.34	191.5
14	MAF	00798-M0008	day_14	136	4.82	2.07	0	0	1	0			41.5	361	7.2	5.06	3.47	251
14	MAF	00798-M0009	day_14	127	4.93	1.81	0	0	1	0	1	0	40.8	384	2.8	4.52	84.4	186.2
14	MAF	00798-M0010	day_14	127	3.99	1.53	0	0					38.7	158	3.1	15.73	9.97	191.4
14	MAF	00798-M0011	day_14	104	5.24	1.26	0	0					29.9	342	1.2	5.01	4.45	181.4
14	MAF	00798-M0012	day_14	140	8.86	2.56	0	0					41.6	292	3.4	4.21	0.76	209.6
14	MAF	00798-M0013	day_14	113	8.74	1.78	0	0	1	0			33.8	291	2.4	4.2	11.51	206.5
14	MAF	00798-M0014	day_14	110	4.16	1.15	0	0	1	0			34.1	472	4.8	4.79	18.1	184.9
14	MAF	00798-M0015	day_14	133	21.98	2	0	0	1	0			39.9	628	5.5	4.69	3.8	263.9
14	MAF	00798-M0016	day_14	129	4.9	1.41	0	0					38.1	229	4.8	4.86	3.58	185.6
14	MAF	00798-M0017	day_14	142	10.45	1.97	0	0	1	0			40.7	417	5.9	4.04	4.09	165.1
14	MAF	00798-M0018	day_14	146	4.6	1.56	0	0						255	8.92	5.2
14	MAF	00798-M0019	day_14	149	6.1	1.95	0	0	1	0	1	0	43.6	267	3.7	5.12	6.69	184.8
14	MAF	00798-M0020	day_14	132	5.83	1.62	0	0					39.2	259	5.7	5.13	9.01	150.1
14	MAF	00798-M0021	day_14	159	8.18	2.18	0	0					46.2	240	10.3	4.22	2.87	257.1
14	MAF	00798-M0022	day_14	130	6.75	1.74	0	0					42.3	296	12.4	17.29	4.27	260.5
14	MAF	00798-M0023	day_14	128	7.6	1.67	0	0						480	6	5.55	33.07	467.6
14	MAF	00798-M0024	day_14	126	5.89	2.2	0	0					38.8	329	3.7	5.68	1.92	189.7
14	MAF	00798-M0025	day_14	138	6	1.56	0	0	1	0			41.1	343	10.2	4.72	10.17	262.9
14	MAF	00798-M0026	day_14	134	5.75	2.3	0	0					39.5	396	11	4.48	0.76	165.3
14	MAF	00798-M0027	day_14	120	7.64	2.36	0	0					37.9	271	3.7	5.64	1.43	287.2
14	MAF	00798-M0028	day_14	152	4.72	1.94	0	0					48.8	252	11	6.21	0.98	162.1
14	MAF	00798-M0029	day_14	154	5.21	0.96	1	0	1	1	1	0	46.6	238	2	4.4	9.83	262.5
14	MAF	00798-M0030	day_14	139	1.68	0.43	1	1					41.5	254	3.8	6.62	45.81	318.3
14	MAF	00798-M0031	day_14	133	5.36	1	0	0	1	0			40.1	265	16.8	6.64	95.5	159.3
14	MAF	00798-M0032	day_14	109	3.31	1.07	0	0					35.6	245	6.8	5.14	0.95	189.2
14	MAF	00798-M0033	day_14	96	13.18	3.42	0	0					30.8	754	3.9	3.87	13.49	291.3
14	MAF	00798-M0034	day_14	129	3.14	0.96	1	0					38.1	211	8.5	6.25	37.2	277.4
14	MAF	00798-M0035	day_14	134	17.1	0.97	1	0	1	1			40.2	189	14.4	3.93	88.09	469.2
14	MAF	00798-M0035	day_14	118	13.41	0.92	1	0	1	1	1	0	34.2	263	6.1	7.42	8.04	241.3
14	MAF	00798-M0036	day_14	152	7.76	1.54	0	0	1	0	1	0	44.7	311	5.2	3.91	5.89	164.9
14	MAF	00798-M0037	day_14	118	7.49	1.25	0	0					35.1	418	6.5	6.5	1.47	220.58
14	MAF	00798-M0038	day_14	113	8.63	0.91	1	0	1	1	1	0	35	242		3.32	62.39
14	MAF	00798-M0039	day_14	125	17.01	0.68	1	1	1	1	1	1	39.1	272	11.9	7.07	15.9	372.1
14	MAF	00798-M0040	day_14	107	4.59	1.21	0	0	1	0			31.7	294	5	6.37	12.2	205.2
14	MAF	00798-M0041	day_14	94	11.67	0.96	1	0	1	1	1	0	27.7	601	5.5	7.5	4.91	382.9
14	MAF	00798-M0042	day_14	120	12.31	2.48	0	0					34.2	418	11.8	4.66	58.9	211.1
14	MAF	00798-M0043	day_14						1		1
14	MAF	00798-M0044	day_14	143	5.27	1.04	0	0					42.5	87	16.3	4.87	43.3	202.6
14	MAF	00798-M0045	day_14	124	14.22	1.5	0	0					35.1	339	9	4.54	68.54	172.7
14	MAF	00798-M0046	day_14	115	8.54	1.98	0	0					32.7	227	14.4	4.87	38.8	192.9
14	MAF	00798-M0047	day_14	121	4.17	1.49	0	0	1	0			34.6	313	7.9	3.99	0.87	245.4
14	MAF	00798-M0048	day_14	107	4.9	1.16	0	0	1	0	1	0	30.7	225	5.1	4.03	7.38	198.9
14	MAF	00798-M0049	day_14	131	6.36	2.14	0	0	1	0			37.1	377	9.6	3.98	4.76	315.7
14	MAF	00798-M0049	day_14	149	8.71	1.32	0	0	1	0			42.9	670	6.1	6.75	2.45	274
14	MAF	00798-M0050	day_14	147	6.82	2.82	0	0					41.6	414	7.6	3.94	4.07	330.4
14	MAF	00826-M0001	day_14	139	6.7	2.14	0	0					41.3	234	10.64	6.93	8.44	268.18
14	MAF	00826-M0002	day_14	122	26	2.34	0	0					36	176	14.92	9.7	24.56	438.42
14	MAF	00826-M0003	day_14	134	10.5	1.16	0	0	1	0			40.8	342	11.46	8.92	12.15	571.66
14	MAF	00826-M0004	day_14	127	8.1	2.59	0	0	1	0			37.2	212	9.55	4.39	14.16	463.12
14	MAF	00826-M0005	day_14	126	7.8	2.18	0	0	1	0			37.8	302	10.25	8.16	8.56	435.56
14	MAF	00826-M0006	day_14	136	8.1	1.86	0	0					37.3	302	13.96	5.93	35.67	346.28
14	MAF	00826-M0007	day_14	144	7.4	2.37	0	0					43.4	287	17.52	9.55	12.12	432.65
14	MAF	00826-M0008	day_14	134	7.2	1.22	0	0	1	0	1	0	39.4	196	20.57	6.05	4.6	398.93
14	MAF	00826-M0009	day_14	126	5.2	1.72	0	0					38.2	293	10.37	9.3	3.67	378.23
14	MAF	00826-M0010	day_14	122	7.7	2	0	0	1	0	1	0	36.7	227	9.46	6.89	18.44	341.47
14	MAF	00826-M0010	day_14	135	6.2	1.36	0	0	1	0	1	0	41.3	130	9.14	4.28	5.4	365.75
1	M	00798-W0001	day_1	130	3.37	2.04	0	0					39	52	1.4	5.26	2.38	194.9
1	M	00798-W0002	day_1	132	5.74	2.33	0	0					38.9	153	5.4	8.85	52.4	328.82
1	M	00798-W0003	day_1	167	10.69	2.57	0	0					48.3	276	5.9	4.61	1.13	232.57
1	M	00798-W0004	day_1	183	5.24	1.9	0	0					52.9	120	21.4	7.25	1.19	199.75
1	M	00798-W0005	day_1	125	7.46	1.06	0	0					36.7	524	8.1	11.83	59.6	312.71
1	M	00798-W0006	day_1	159	7.47	1.95	0	0					45.6	115	2.8	13.64	46.85	235.09
1	M	00798-W0007	day_1	135	9.41	1.1	0	0					39.2	315	6.5	8.1	207.4	344.82
1	M	00798-W0008	day_1	135	11.56	1.03	0	0					42.1	324	4.7	6.38	48.6	331
1	M	00798-W0009	day_1	143	8.99	0.12	1	1	1	1	1	1	45.9	175	10.8	5.1	72.1	301.5
1	M	00798-W0010	day_1	110	18.77	0.67	1	1	1	1	1	1	34.3	397	5.2	5.7	114.6	603.1
1	M	00798-W0011	day_1	136	6.44	1.39	0	0					40.8	165	7.1	5.09	86.4	333.6
1	M	00798-W0012	day_1	126	3.18	1.13	0	0					38.3	202	6.7	5.69	30.1	285.5
1	M	00798-W0013	day_1	149	3.85	2.6	0	0					44.3	199	5.3	3.93	0.5	155.5
1	M	00798-W0014	day_1	110	5.7	1.19	0	0						342	11.1	7
1	M	00798-W0015	day_1	128	3.81	0.9	1	0	1	1			41.6	196	6.5	4.76	37.3	251.2
1	M	00798-W0016	day_1	154	10.23	0.59	1	1	1	1	1	1	47.1	266	5.9	5.52	17.57	201.7
1	M	00798-W0017	day_1	123	4.02	1.15	0	0					39.2	190	6	5.91	120.4	421.8
1	M	00798-W0018	day_1	138	3.63	1.56	0	0					41.9	173	7	6.16	22.7	172
1	M	00798-W0019	day_1	126	4.92	0.56	1	1	1	1	1	1	40.2	134	6.4	8.67	121.3	483.4
1	M	00798-W0020	day_1	148	8.25	1.27	0	0					47.2	323	5.4	5.76	11.52	308.4
1	M	00798-W0021	day_1	127	6.77	1.68	0	0					41.3	195	3.4	14.04	90.1	359.6
1	M	00798-W0022	day_1	140	9.85	3.43	0	0					45	404	2.4	4.93	3.68	258.6
1	M	00798-W0023	day_1	144	5.38	1.48	0	0					43.2	222	4.2	4.24	62.9	325.2
1	M	00798-W0024	day_1	145	5.4	1.5	0	0					43.1	139	7.4	4.88	50.2	329.9
1	M	00798-W0025	day_1	121	5.75	0.74	1	1	1	1	1	1	39.2	99	2.1	4.55	51.2	199.1
1	M	00798-W0026	day_1	126	4.99	1.13	0	0					39.4	185	11.6	5.56	1.44	298.7
1	M	00798-W0027	day_1	126	3.43	0.44	1	1	1	1	1	1	40.5	229	4.1	6.27	8.86	242.9
1	M	00798-W0028	day_1	119	5.28	2.15	0	0					36.9	351	7.7	4.26	5.56	221
1	M	00798-W0029	day_1	117	6.09	2.13	0	0					41.8	236	4.7	4.34	90.8	244.4
1	M	00798-W0030	day_1	142	12.83	0.93	1	0	1	1			41.9	268	2.9	8.35	183.9	586.7
1	M	00798-W0031	day_1	124	5.94	0.97	1	0	1	1			36.1	287	11.9	7.4	9.47	184.7
1	M	00798-W0032	day_1	147	5.57	0.74	1	1	1	1	1	1	42.9	182	6.5	4.91	72.9	267.7
1	M	00798-W0033	day_1	144	6.85	0.44	1	1	1	1	1	1	42.5	191	6.3	8.06	85.4	390.8
1	M	00798-W0034	day_1	167	5.91	1.83	0	0					51.3	224	10.1	14.2	31.5	195.4
1	M	00798-W0035	day_1	141	5.27	1.34	0	0					41.2	173	4.7	9.76	68.9	315.6
1	M	00798-W0036	day_1	179	5.67	0.37	1	1	1	1	1	1	50.8	193	10.1	5.89	44.09	555.64
1	M	00798-W0037	day_1	107	7.16	0.89	1	0	1	1			31.6	329	8.4	4.11	131.3	306.16
1	M	00798-W0038	day_1	162	5.46	0.9	1	0	1	1			46	152	5.9	4.44	7.73	211
1	M	00798-W0039	day_1	128	10.9	0.81	1	0	1	1			37.9	198	4.1	6.51	51.73	314.15
1	M	00798-W0040	day_1	128	5.78	1.46	0	0					36.3	290	65.1	5.4	51.6	325
1	M	00798-W0041	day_1	160	8.27	2.52	0	0					46.3	198	7.4	3.89	5.49	185.5
1	M	00798-W0042	day_1	149	4.99	1.96	0	0					43.2	178	5	4.57	33.7	249.7
1	M	00798-W0043	day_1	141	13.08	1.46	0	0					41.1	301	7.2	4.27	15.08	708.6
1	M	00798-W0044	day_1	130	9.97	1.56	0	0					37.2	340	12.6	4.26	10.4	533.5
1	M	00798-W0045	day_1	147	2.21	0.39	1	1	1	1	1	1	42.4	144	10.2	10.54	45.9	267.5
1	M	00798-W0046	day_1	152	8.91	1.66	0	0					43	362	11.4	13.08	25.7	362.9
1	M	00798-W0047	day_1	132	10.44	1.51	0	0					35.8	575	6.2	4.42	17.2	239.9
1	M	00798-W0048	day_1	140	7.79	0.96	1	0	1	1			39.4	281	7.5	6.05	40.4	691.7
1	M	00798-W0049	day_1	112	6.78	0.53	1	1	1	1	1	1	31.7	319	4.8	26.55	50.5	262.7
1	M	00798-W0050	day_1	129	11.94	0.52	1	1	1	1	1	1	35	481	4.8	8.56	55.1	361
1	M	00798-W0051	day_1	124	6.81	1.05	0	0					35.9	275	9.5	4.32	55.9	371
1	M	00798-W0052	day_1	142	7.92	0.86	1	0	1	1			40.7	235	5.3	5.5	40.1	231.8
1	M	00798-W0053	day_1	154	7.53	1.83	0	0					42.7	268	8.3	3.93	49.3	280.6
1	M	00798-W0054	day_1	138	4.24	0.63	1	1	1	1	1	1	39.9	97	13.9	8.74	46.4	350.2
1	M	00798-W0055	day_1	153	5.08	0.61	1	1	1	1	1	1	44	190	6.6	10.29	54.8	244.2
1	M	00798-W0056	day_1	148	4.33	0.73	1	1	1	1	1	1	42.8	221	9.5	4.12	93.3	430.4
1	M	00798-W0057	day_1	117	11.94	1.21	0	0					32.6	225	2.6	4.25	9.07	195.3
1	M	00798-W0058	day_1	158	5.86	1.63	0	0					44.3	148	5.4	4.19	69.5	375.7
1	M	00798-W0059	day_1	146	4.67	1.82	0	0					41.8	111	11.6	5.55	23.5	229
1	M	00826-W0001	day_1	123	8.7	0.61	1	1	1	1	1	1	38.1	169	5.84	17.97	106.8	1030
1	M	00826-W0002	day_1	114	3.1	0.65	1	1	1	1	1	1	36.2	116	15.94	7.52	96.5	829.19
1	M	00826-W0003	day_1	111	5.1	1.12	0	0					34.7	350	4.84	8.51	9.95	633.55
1	M	00826-W0004	day_1	136	8.3	0.83	1	0	1	1			42.3	272	11.08	7.15	59.24	886.38
1	M	00826-W0005	day_1	126	8.2	0.98	1	0	1	1			38.1	274	9.01	31.34	38.49	619.23
1	M	00826-W0006	day_1	156	3.8	0.84	1	0	1	1			48	199	5.32	7.86	120.47	26.19
1	M	00826-W0007	day_1	147	6.8	1.36	0	0					46	203	13.5	4.94	2.7	340.89
1	M	00826-W0008	day_1	131	16.4	0.82	1	0	1	1			42.5	347	17.53	8.18	33.37	1521.73
1	M	00826-W0009	day_1	139	5.6	1.29	0	0					42.9	273	7.31	5.65	19.58	558.32
1	M	00826-W0010	day_1	131	14.1	1.13	0	0					40.7	245	8.19	10.32	43.64	1466.65
7	M	00798-W0001	day_7	148	2.82	2.1	0	0					45	194	1.5	4.1	1.65	170
7	M	00798-W0002	day_7	146	9.23	3	0	0					43.1	229	7.4	6.01	15.24	209.36
7	M	00798-W0003	day_7	166	6.95	2.32	0	0					47.9	256	2.7	3.94	1.03	147.69
7	M	00798-W0004	day_7	172	5.29	2.06	0	0					49.2	143	8.9	3.91	1.43	186.84
7	M	00798-W0005	day_7	127	10.61	1.45	0	0					38.2	480	2.6	7.71	7.45	288.35
7	M	00798-W0006	day_7	146	8.17	1.76	0	0					42.2	324	6.9	16.57	26.18	156.4
7	M	00798-W0007	day_7	121	6.17	1.2	0	0					34.7	457	6.8	6.85	76.8	373.4
7	M	00798-W0008	day_7	110	10.15	0.84	1	0					35.2	267	6.9	5.66	34.7	271
7	M	00798-W0009	day_7	142	6.19	0.7	1	1	1	1	1	1	43.4	175	14.7	5.01	64.7	330.5
7	M	00798-W0010	day_7	110	12.52	0.51	1	1	1	1	1	1	34	649	2.1	7.74	13.3	474.1
7	M	00798-W0011	day_7	126	15.45	1.22	0	0					40	318	2.8	8.21	107.9	303.2
7	M	00798-W0012	day_7	109	3.51	0.85	1	0					36.1	249	1.9	4.67	25.2	235.6
7	M	00798-W0013	day_7	136	3.97	2	0	0					42.8	178	5.1	3.9	0.4	144.7
7	M	00798-W0014	day_7	138	7.37	3.71	0	0					43	517	5.4	3.6	0.65	213.4
7	M	00798-W0015	day_7	120	4.64	1.17	0	0	1	0			35.6	332	2.3	5.3	35.5	289.1
7	M	00798-W0016	day_7	146	6.47	1.23	0	0	1	0	1	0	42.4	344	3.5	3.96	23.9	197
7	M	00798-W0017	day_7	149	4.97	0.67	1	1					47.8	293	2.8	4.72	203.6	486
7	M	00798-W0018	day_7	100	2.34	0.57	1	1					30.9	132	2.8	4.33	24.48	192.6
7	M	00798-W0019	day_7	126	17.16	0.95	1	0	1	1	1	0	37.8	290	12.9	5.44	24.66	112
7	M	00798-W0020	day_7	149	8.19	1.38	0	0					44.7	429	6.4	4.97	49.8	232.8
7	M	00798-W0021	day_7	138	9.58	3.03	0	0					41.9	432	7.2	19.16	18.8	442.8
7	M	00798-W0022	day_7	146	8.06	3.13	0	0					43	357	5.8	5.69	1.47	277.4
7	M	00798-W0023	day_7	123	4.97	1.2	0	0					39.5	415	7.5	4.84	11.1	283.4
7	M	00798-W0024	day_7	112	4.64	1.7	0	0					36.6	290	5.9	4.71	9.57	235
7	M	00798-W0025	day_7	135	4.93	1.37	0	0	1	0	1	0	39.9	308	4.7	4.55	47.6	177
7	M	00798-W0026	day_7	125	6.3	2.19	0	0					35.6	286	11.8	4.74	0.37	259.8
7	M	00798-W0027	day_7	126	5.06	1.68	0	0	1	0	1	0	37.1	356	7.7	4.65	2.93	262.9
7	M	00798-W0028	day_7	116	3.39	1.77	0	0					36.3	247	7.9	4.53	38	233.2
7	M	00798-W0029	day_7	124	6.92	2.37	0	0					43.8	218	5.7	4.39	56.2	218.4
7	M	00798-W0030	day_7	149	14.55	1.37	0	0	1	0			43.4	356	5.7	11.75	11.04	399.5
7	M	00798-W0031	day_7	117	5.23	1.27	0	0	1	0			34.1	326	9	5.1	1.74	205.7
7	M	00798-W0032	day_7	159	6.36	0.82	1	0	1	1	1	0	47.1	291	3	5.77	8.47	259.2
7	M	00798-W0033	day_7	147	11.75	0.82	1	0	1	1	1	0	41.4	408	12	4.64	26.6	266.7
7	M	00798-W0034	day_7	116	1.76	3.23	0	0					51	286	10.4	11.99	7.58	220.3
7	M	00798-W0035	day_7	133	5.34	0.9	1	0					40.7	245	4.3	6.63	86	272.1
7	M	00798-W0036	day_7	128	13.1	1.23	0	0	1	0	1	0	36.4	381	7.7	5.69	5.88
7	M	00798-W0037	day_7	122	14.14	2.04	0	0	1	0			36.8	549	5.5	4.68	10.5	303.98
7	M	00798-W0038	day_7	144	5.44	0.49	1	1	1	1			41.7	119	6.6	4.99	59.8	264.57
7	M	00798-W0039	day_7	113	5.91	1.98	0	0	1	0			33.1	371	7.7	6.04	26.3	223
7	M	00798-W0040	day_7	116	5.85	1.17	0	0					33.3	423	35.8	6.22	10.8	257.6
7	M	00798-W0041	day_7	155	11.28	1.81	0	0					45	247	9.1	4.71	45.5	170.7
7	M	00798-W0042	day_7	125	5.85	2.18	0	0					37.7	369	5	4.35	11.3	247.3
7	M	00798-W0043	day_7	131	9.48	1.63	0	0					36.4	395	7.6	5.47	3.03	562.2
7	M	00798-W0044	day_7	116	9.47	1.04	0	0					33.9	244	14.7	4.34	33.7	328.4
7	M	00798-W0045	day_7	136	4.04	0.53	1	1	1	1	1	1	39.7	251	17	8.03	58.81	461.7
7	M	00798-W0046	day_7	144	7.83	2.59	0	0					41.2	286	16.2	10.43	2.33	430.5
7	M	00798-W0047	day_7	119	7.31	1.59	0	0					33.2	419	3.9	3.94	2.35	266
7	M	00798-W0048	day_7	132	10.56	1.37	0	0	1	0			37.7	273	7.9	4.34	4.22	402.2
7	M	00798-W0049	day_7	132	7.93	0.8	1	0	1	1	1	0	36.3	441	9.6	20.31	20.9	215.8
7	M	00798-W0050	day_7	149	10.68	0.62	1	1	1	1	1	1	41.2	630	5.9	7.34	10.9	313.8
7	M	00798-W0051	day_7	131	8.62	0.99	1	0					36.9	434	8.7	15.4	10	346.8
7	M	00798-W0052	day_7	134	8.12	2.02	0	0	1	0			38.5	365	8.2	4.7	46.6	240.4
7	M	00798-W0053	day_7	155	4.79	2.22	0	0					43.7	392	11.3	3.97	14.4	229.8
7	M	00798-W0054	day_7	135	4	0.61	1	1	1	1	1	1	37	148	23.7	5.58	47.6	371.9
7	M	00798-W0055	day_7	154	5.12	0.94	1	0	1	1	1	0	43.2	312	7.2	4.27	59.1	421.6
7	M	00798-W0056	day_7	136	9.49	0.89	1	0	1	1	1	0	40.3	199	13.5	4.56	105.8	396.8
7	M	00798-W0057	day_7	111	5.82	1.09	0	0					31.2	316	5.6	4.04	38.6	195.6
7	M	00798-W0058	day_7	129	5.36	1.41	0	0					36.5	210	9.7	4.28	13.6	315.6
7	M	00798-W0059	day_7	135	4.32	1.57	0	0					38.2	206	9.8	3.92	13.7	211.5
7	M	00826-W0001	day_7	112	9.5	1.14	0	0	1	0	1	0	35.7	229	10.39	14.98	14.18	1339.45
7	M	00826-W0002	day_7	104	3.4	0.51	1	1	1	1	1	1	33.7	159	17.16	8.56	1	521.19
7	M	00826-W0003	day_7	109	6.2	1.67	0	0					36.4	322	8.84	6.85	6.39	398.33
7	M	00826-W0004	day_7	127	10.1	1.01	0	0	1	0			39.9	284	8.78	5.11	144.1	1039.42
7	M	00826-W0005	day_7	129	5.7	0.74	1	1	1	1			41.3	254	9.53	6.93	7.13	468.58
7	M	00826-W0006	day_7	136	16.1	0.64	1	1	1	1			41.5	203	7.34	8.26	39.43	609.05
7	M	00826-W0007	day_7	138	8.1	1.78	0	0					43.8	224	18.4	6.08	5.35	238.93
7	M	00826-W0008	day_7	134	22	0.66	1	1	1	1			42.9	118	16.49	10.39	9.17	2756.88
7	M	00826-W0009	day_7	151	4.3	0.95	1	0					46.5	320	5.21	6.97	3.82	2432.49
7	M	00826-W0010	day_7	138	21.8	1.09	0	0					41.8	351	5.81	5.26	114.78	1036.66
14	M	00798-W0001	day_14	124	6.3	2.1	0	0					35.9	284	4.6	4	4.1	200
14	M	00798-W0002	day_14	145	11.58	4.54	0	0					41.7	240	10.2	14.69	2.45	160
14	M	00798-W0003	day_14	158	8.78	1.86	0	0					46.1	215	10.3	4.73	9.45	139.9
14	M	00798-W0004	day_14	173	5.59	1.56	0	0					50.3	177	15.8	5.02	1.01	251.7
14	M	00798-W0005	day_14	135	10.42	1.76	0	0					41.3	253	9.3	5.85	12.37	364.1
14	M	00798-W0006	day_14	147	8.5	2.28	0	0					43.6	371	5	16.39	13.87	155.6
14	M	00798-W0007	day_14	130	11.29	1.54	0	0					38.6	536	7.8	6.21	3.9	236.1
14	M	00798-W0008	day_14	91	5.51	1.35	0	0					26.5	193	1.1	4.86	20	204.8
14	M	00798-W0009	day_14	138	3.62	0.82	1	0	1	1	1	0	44.6	137	8.2	5.71	5.73	237.2
14	M	00798-W0010	day_14	89	7.01	0.89	1	0	1	1	1	0	25.5	457	3.3	5.19	1.2	310.7
14	M	00798-W0011	day_14	140	7.33	2.12	0	0					40.9	444	6	4.86	7.79	217.1
14	M	00798-W0012	day_14	129	6.76	2.01	0	0					38.4	445	3.4	5.2	3.23	198.6
14	M	00798-W0013	day_14	160	5.71	2.34	0	0					47.5	385	12.7	5.18	0.69	181.7
14	M	00798-W0014	day_14	130	11.71	1.97	0	0					37.9	646	1.5	5.5	1.76	328.6
14	M	00798-W0015	day_14	137	6.37	1.76	0	0	1	0			41.4	436	4.6	5.33	4.59	257.7
14	M	00798-W0016	day_14	135	8.62	1.34	0	0	1	0	1	0	39.4	306	10.7	4.49	53.8	180.5
14	M	00798-W0017	day_14	120	10.82	1.75	0	0					37.8	610	4.7	5.06	64.3	327.5
14	M	00798-W0018	day_14	100	3.76	0.45	1	1					31.6	166	5.9	6.8	147.1	226.3
14	M	00798-W0019	day_14	151	13.94	0.71	1	1	1	1	1	1	44.8	184	2.9	8.27	209.6	834.2
14	M	00798-W0020	day_14	147	6.53	1.71	0	0					44	385	4.6	4.44	10.09	226.7
14	M	00798-W0021	day_14	137	8.74	3.47	0	0					40.5	417	7.9	17.38	4.4	305.8
14	M	00798-W0022	day_14	135	6.81	2.44	0	0					41.3	286	6.7	5	1.15	216.7
14	M	00798-W0023	day_14	129	8.44	2.1	0	0					37.9	583	6	4.32	4.26	227.1
14	M	00798-W0024	day_14	145	5.26	1.93	0	0					42.5	242	3.7	5.36	1.81	224.9
14	M	00798-W0025	day_14	132	7.57	1.64	0	0	1	0	1	0	39.5	360	4.9	3.91	3.76	235.4
14	M	00798-W0026	day_14	112	4.68	1.62	0	0					31.8	264	12.8	3.98	0.34	264.9
14	M	00798-W0027	day_14	135	6.62	2.13	0	0	1	0	1	0	39.4	367	8.4	4.02	0.94	301
14	M	00798-W0028	day_14	118	3.18	1.95	0	0					36.8	235	3.9	4.48	6.75	207.9
14	M	00798-W0029	day_14	120	10.77	3.38	0	0					42.4	391	4.8	4.48	24.4	162.8
14	M	00798-W0030	day_14	167	29.85	3.73	0	0	1	0			49.6	296	5	7.48	22.4	395.7
14	M	00798-W0031	day_14	119	5.39	1.35	0	0	1	0			34.7	288	10	5.3	1.58	260.2
14	M	00798-W0032	day_14	144	11.38	2.22	0	0	1	0	1	0	41.8	418	8.7	4.49	5.51	205.8
14	M	00798-W0033	day_14	152	16.64	0.89	1	0	1	1	1	0	44.1	490	6.1	4.02	3.09	136.9
14	M	00798-W0034	day_14
14	M	00798-W0035	day_14	138	7.11	1.45	0	0					40.2	477	9.2	7.04	13.9	237.6
14	M	00798-W0036	day_14	126	11.92	1.54	0	0	1	0	1	0	36.6	347	9.6	6.77	2.97	359.3
14	M	00798-W0037	day_14	121	12.1	1.66	0	0	1	0			35.8	449	3.8	4.59	1.52	192.5
14	M	00798-W0038	day_14	149	9.67	0.51	1	1	1	1			42.7	193	6.4	4.98	24.7	419.4
14	M	00798-W0039	day_14	116	4.98	2.17	0	0	1	0			33.6	394	7.8	5.2	4.84	261.2
14	M	00798-W0040	day_14	132	9.33	1.57	0	0					36.6	373	35.7	3.99	4.02	291.5
14	M	00798-W0041	day_14	159	10.29	2.65	0	0					45.1	311	6	3.97	10.61	296
14	M	00798-W0042	day_14	134	7.46	2.88	0	0					38	406	6	4.85	0.94	195.8
14	M	00798-W0043	day_14	136	10.62	2.48	0	0					38.8	293	5.6	3.96	1.21	295.7
14	M	00798-W0044	day_14	104	4.89	0.89	1	0					30	209	12	4.22	59.1	212.9
14	M	00798-W0045	day_14	139	8.09	1.05	0	0	1	0	1	0	39.6	273	13.8	5.9	14.42	391.1
14	M	00798-W0046	day_14	170	3.91	1.19	0	0					50.3	155	12.4	5.88	2.68	204.1
14	M	00798-W0047	day_14	116	6.99	1.3	0	0					33.1	311	8	4.53	17.6	245.5
14	M	00798-W0048	day_14	121	8.98	2.53	0	0	1	0			34.2	267	6.9	4.12	21.7	287.5
14	M	00798-W0049	day_14						1		1
14	M	00798-W0050	day_14	124	10.25	2.31	0	0	1	0	1	0	33.7	352	9.6	3.96	34	276.6
14	M	00798-W0051	day_14	117	12.36	1.7	0	0					34.2	380	9.4	7.61	39	282.8
14	M	00798-W0052	day_14	133	6.81	1.43	0	0	1	0			38.9	342	7.8	5.05	16.2	190
14	M	00798-W0053	day_14	149	4.91	1.97	0	0					41.6	337	16.9	3.86	4.19	210.1
14	M	00798-W0054	day_14	137	5.21	1.65	0	0	1	0	1	0	38.9	223	11.6	4.78	16.4	301.2
14	M	00798-W0055	day_14	125	6.57	0.86	1	0	1	1	1	0	37.2	472	7.8	4.91	61.7	264.3
14	M	00798-W0056	day_14	142	12.26	1.24	0	0	1	0	1	0	41.9	264	11.9	4.59	66.6	305.7
14	M	00798-W0057	day_14	104	6.72	1.32	0	0					28.9	324	6.4	5.34	15.2	157.9
14	M	00798-W0058	day_14	132	5.47	2.1	0	0					37.1	172	8.7	6.01	22	292.4
14	M	00798-W0059	day_14	137	4.47	1.62	0	0					39	222	4.9	4.33	4.26	207.1
14	M	00826-W0001	day_14	109	12.4	0.74	1	1	1	1	1	1	31	182	9.07	10.1	12	571.29
14	M	00826-W0002	day_14	133	6.4	1.79	0	0	1	0	1	0	39.2	176	12.63	6.12	12.67	346.91
14	M	00826-W0003	day_14	129	6.8	2.18	0	0					39.8	305	8.65	6.15	5.15	333.55
14	M	00826-W0004	day_14	123	11.2	0.56	1	1	1	1			38.5	214	13.06	5.24	14.42	402.88
14	M	00826-W0005	day_14	132	4.8	1.39	0	0	1	0			40.6	198	12.08	12.81	5.44	442.87
14	M	00826-W0006	day_14	143	7.6	2.36	0	0	1	0			45.6	268	8.72	9.15	12.77	257.05
14	M	00826-W0007	day_14	143	8.1	2.67	0	0					43.4	284	12.35	4.15	4.15	425.03
14	M	00826-W0008	day_14	129	8.3	1	0	0	1	0			41.8	287	14.76	7.13	8.45	462.09
14	M	00826-W0009	day_14	145	7.1	1.92	0	0					41.2	279	7.28	7.12	7.14	1137.45
14	M	00826-W0010	day_14	138	9.1	1	0	0					46.8	293	11.75	9.24	8.11	432.55

## Sheet: S. Table 5 
S. Table 5 SaiseiCovUKR study' hospital mortality cases (extracted from ISARIC-COVID-19 dataset on REDcap repository)
subjid	Group	GroupN	Age	Steroids	Dexamethasone	Methylprednisolone	Dose	Dose unit	Duration	Days-hospitalisation	Days-hospitalisation_	oxygen_days	oxygen_days_	dead	Invasive_ventilation admission	Invasive_ventilation_d	Invasive_ventilation d	Noninvasive_ventilation admission	Noninvasive_ventilation_d	Noninvasive_ventilation_d	ICU admission	ICU-days	ICU-days_
00798-K0003	Control	0	73	1	1	0	16	mg	10	12		12		1	1	1		1	10		1	11
00798-K0004	Control	0	70	1	1	0	16	mg	3	5		4		1	1	2		1	1		1	3
00798-K0005	Control	0	73	1	1	0	16	mg	9	9		9		1	1	1		1	4		1	5
00798-K015	K	0	65	0	0	0				14	14	4	4	0	0	0	0	0	0	0	0	0	0
00798-K020	K	0	56	0	0	0				14	14	4	4	0	0	0	0	0	0	0	0	0	0
00798-K024	K	0	79	0	0	0				8	8	5	5	0	0	0	0	0	0	0	0	0	0
00798-K0010	Control	0	59	1	1	0	16	mg	22	23		23		1	1	8		1	10		1	18
00798-K028	K	0	55	0	0	0				14	14	3	3	0	0	0	0	0	0	0	0	0	0
00798-K030	K	0	68	1	1	0	8	mg	8	12	12	11	11	0	0	0	0	0	0	0	0	0	0
00798-K031	K	0	47	1	1	0	8	mg	10	13	13	8	8	0	0	0	0	0	0	0	0	0	0
00798-K042	K	0	82	1	1	0	16	mg	16	23	23	21	21	0	0	0	0	1	5	5	1	6	6
00798-K058	K	0	61	0	0	0				11	11	3	3	0	0	0	0	0	0	0	0	0	0
00798-K059	K	0	74	1	1	0	16	mg	10	14	14	12	12	0	0	0	0	0	0	0	0	0	0
00798-K060	K	0	56	1	1	0	16	mg	10	14	14	8	8	0	0	0	0	0	0	0	0	0	0
00798-K062	K	0	75	1	1	0	8	mg	5	12	12	8	8	0	0	0	0	0	0	0	0	0	0
00798-K063	K	0	60	1	1	0	16	mg	10	15	15	13	13	0	0	0	0	0	0	0	0	0	0
00798-K064	K	0	60	0	0	0				13	13	5	5	0	0	0	0	0	0	0	0	0	0
00798-K065	K	0	49	0	0	0				11	11	6	6	0	0	0	0	0	0	0	0	0	0
00798-K066	K	0	56	0	0	0				10	10	2	2	0	0	0	0	0	0	0	0	0	0
00798-K067	K	0	72	0	0	0				13	13	4	4	0	0	0	0	0	0	0	0	0	0
00798-K073	K	0	72	0	0	0				12	12	5	5	0	0	0	0	0	0	0	0	0	0
00798-K074	K	0	59	1	1	0	1	mg	10	14	14	12	12	0	0	0	0	0	0	0	0	0	0
00798-K0027	Control	0	47	1	1	0	16	mg	9	10		10		1	1	2		1	3		1	5
00798-K082	K	0	73	0	0	0				14	14	5	5	0	0	0	0	0	0	0	0	0	0
00798-K087	K	0	38	0	0	0				14	14	4	4	0	0	0	0	0	0	0	0	0	0
00798-K089	K	0	64	1	1	0	8	mg	10	16	16	13	13	0	0	0	0	0	0	0	0	0	0
00798-K090	K	0	77	1	1	0	16	mg	7	14	14	8	8	0	0	0	0	0	0	0	0	0	0
00798-K091	K	0	47	0	0	0				13	13	8	8	0	0	0	0	0	0	0	0	0	0
00798-K093	K	0	65	1	1	0	16	mg	10	15	15	13	13	0	0	0	0	0	0	0	0	0	0
00798-K095	K	0	65	1	1	0	8	mg	10	13	13	9	9	0	0	0	0	0	0	0	0	0	0
00798-K096	K	0	59	0	0	0				13	13	5	5	0	0	0	0	0	0	0	0	0	0
00798-K097	K	0	73	1	1	0	16	mg	10	13	13	10	10	0	0	0	0	0	0	0	0	0	0
00798-K099	K	0	59	1	1	0	16	mg	10	20	20	18	18	0	0	0	0	0	0	0	0	0	0
00798-K102	K	0	59	1	1	0	16	mg	10	14	14	12	12	0	0	0	0	0	0	0	0	0	0
00798-K105	K	0	66	0	0	0				14	14	10	10	0	0	0	0	0	0	0	0	0	0
00798-K108	K	0	53	1	1	0	16	mg	10	14	14	11	11	0	0	0	0	0	0	0	0	0	0
00798-K112	K	0	63	1	1	0	16	mg	14	20	20	19	19	0	0	0	0	1	5	5	1	5	5
00798-K115	K	0	57	1	1	0	8	mg	7	14	14	9	9	0	0	0	0	0	0	0	0	0	0
00798-K117	K	0	70	1	1	0	8	mg	5	14	14	9	9	0	0	0	0	0	0	0	0	0	0
00798-K119	K	0	46	1	1	0	16	mg	10	13	13	11	11	0	0	0	0	0	0	0	0	0	0
00798-K0046	Control	0	74	1	1	0	16	mg	16	16		16		1	1	3		1	3		1	6
00798-K121	K	0	52	1	1	0	16	mg	10	15	15	11	11	0	0	0	0	0	0	0	0	0	0
00798-K124	K	0	66	1	1	0	8	mg	10	14	14	10	10	0	0	0	0	0	0	0	0	0	0
00798-K128	K	0	71	1	1	0	16	mg	10	18	18	13	13	0	0	0	0	0	0	0	0	0	0
00798-K129	K	0	45	0	0	0				12	12	5	5	0	0	0	0	0	0	0	0	0	0
00798-K131	K	0	70	0	0	0				13	13	6	6	0	0	0	0	0	0	0	0	0	0
00798-K134	K	0	72	1	1	0	16	mg	13	20	20	14	14	0	0	0	0	0	0	0	0	0	0
00798-K138	K	0	47	1	1	0	8	mg	5	14	14	7	7	0	0	0	0	0	0	0	0	0	0
00798-K146	K	0	55	0	0	0				13	13	8	8	0	0	0	0	0	0	0	0	0	0
00798-K0058	Control	0	87	1	1	0	16	mg	7	7		7		1	1	2		1	3		1	5
00798-K0060	Control	0	50	1	1	0	16	mg	17	17		17		1	1	2		1	8		1	10
00798-K165	K	0	77	1	1	0	16	mg	10	14	14	11	11	0	0	0	0	0	0	0	0	0	0
00798-K0062	Control	0	75	1	1	0	16	mg	14	17		17		1	1	2		1	6		1	8
00798-K177	K	0	66	1	1	0	16	mg	15	23	23	20	20	0	0	0	0	0	0	0	0	0	0
00826-K304	K	0	53	1	1	0	20	mg	10	11	11	8	8	0	0	0	0	0	0	0	0	0	0
00826-K311	K	0	68	1	1	0	12	mg	7	7	7	8	8	0	0	0	0	0	0	0	0	0	0
00826-K312	K	0	68	1	0	1	187	mg	19	19	19	21	21	0	0	0	0	1	13	13	0	0	0
00826-K0005	Control	0	67	1	1	0	20	mg	2	2		3		1	0	0		0	0		0	0
00826-K318	K	0	73	1	0	1	187	mg	16	16	16	16	16	0	0	0	0	0	0	0	0	0	0
00826-K319	K	0	65	1	0	1	187	mg	20	21	21	21	21	0	0	0	0	1	7	7	0	0	0
00826-K321	K	0	80	1	1	0	20	mg	15	15	15	14	14	0	0	0	0	0	0	0	0	0	0
00826-K322	K	0	70	1	0	1	187	mg	16	19	19	18	18	0	0	0	0	0	0	0	0	0	0
00798-M003	M	1	81	0	0	0				14	14	8	8	0	0	0	0	0	0	0	0	0	0
00798-M004	M	1	58	0	0	0				16	16	3	3	0	0	0	0	0	0	0	0	0	0
00798-M007	M	1	56	1	1	0	8	mg	3	15	15	8	8	0	0	0	0	0	0	0	0	0	0
00798-M011	M	1	52	0	0	0				10	10	2	2	0	0	0	0	0	0	0	0	0	0
00798-M014	M	1	64	0	0	0				15	15	0	0	0	0	0	0	0	0	0	0	0	0
00798-M017	M	1	67	0	0	0				12	12	1	1	0	0	0	0	0	0	0	0	0	0
00798-M022	M	1	72	1	1	0	8	mg	5	16	16	6	6	0	0	0	0	0	0	0	0	0	0
00798-M023	M	1	44	0	0	0				12	12	4	4	0	0	0	0	0	0	0	0	0	0
00798-M027	M	1	68	1	1	0	6	mg	4	13	13	5	5	0	0	0	0	0	0	0	0	0	0
00798-M032	M	1	79	0	0	0				10	10	1	1	0	0	0	0	0	0	0	0	0	0
00798-M036	M	1	71	0	0	0				13	13	3	3	0	0	0	0	0	0	0	0	0	0
00798-M037	M	1	53	0	0	0				12	12	3	3	0	0	0	0	0	0	0	0	0	0
00798-M039	M	1	69	1	1	0	6	mg	4	14	14	6	6	0	0	0	0	0	0	0	0	0	0
00798-M043	M	1	68	0	0	0				10	10	5	5	0	0	0	0	0	0	0	0	0	0
00798-M047	M	1	66	1	1	0	8	mg	10	13	13	9	9	0	0	0	0	0	0	0	0	0	0
00798-M048	M	1	55	0	0	0				12	12	2	2	0	0	0	0	0	0	0	0	0	0
00798-M049	M	1	69	0	0	0				12	12	4	4	0	0	0	0	0	0	0	0	0	0
00798-M050	M	1	44	0	0	0				12	12	1	1	0	0	0	0	0	0	0	0	0	0
00798-M053	M	1	56	0	0	0				12	12	6	6	0	0	0	0	0	0	0	0	0	0
00798-M054	M	1	72	0	0	0				12	12	3	3	0	0	0	0	0	0	0	0	0	0
00798-M055	M	1	38	0	0	0				12	12	4	4	0	0	0	0	0	0	0	0	0	0
00798-M061	M	1	60	1	1	0	16	mg	10	15	15	11	11	0	0	0	0	0	0	0	0	0	0
00798-M069	M	1	71	0	0	0				15	15	8	8	0	0	0	0	0	0	0	0	0	0
00798-M070	M	1	34	0	0	0				12	12	5	5	0	0	0	0	0	0	0	0	0	0
00798-M079	M	1	83	0	0	0				11	11	5	5	0	0	0	0	0	0	0	0	0	0
00798-M080	M	1	52	0	0	0				12	12	3	3	0	0	0	0	0	0	0	0	0	0
00798-M081	M	1	51	0	0	0				12	12	4	4	0	0	0	0	0	0	0	0	0	0
00798-M083	M	1	49	0	0	0				12	12	5	5	0	0	0	0	0	0	0	0	0	0
00798-M086	M	1	60	1	1	0	16	mg	16	20	20	18	18	0	0	0	0	1	10	10	1	10	10
00798-M088	M	1	79	1	1	0	8	mg	10	18	18	13	13	0	0	0	0	1	6	6	1	6	6
00798-M094	M	1	80	1	1	0	16	mg	12	19	19	13	13	0	0	0	0	0	0	0	0	0	0
00798-M100	M	1	82	0	0	0				12	12	6	6	0	0	0	0	0	0	0	0	0	0
00798-M101	M	1	65	1	1	0	16	mg	13	20	20	18	18	0	0	0	0	0	0	0	0	0	0
00798-M103	M	1	75	0	0	0				13	13	6	6	0	0	0	0	0	0	0	0	0	0
00798-M104	M	1	70	1	1	0	16	mg	14	19	19	17	17	0	0	0	0	1	5	5	1	5	5
00798-M109	M	1	70	1	1	0	8	mg	5	13	13	5	5	0	0	0	0	0	0	0	0	0	0
00798-M114	M	1	58	1	1	0	8	mg	7	14	14	11	11	0	0	0	0	0	0	0	0	0	0
00798-M0038	MAF	1	74	1	1	0	16	mg	14	17		17		1	1	4		1	5		1	9
00798-M123	M	1	65	1	1	0	16	mg	15	22	22	18	18	0	0	0	0	1	5	5	1	5	5
00798-M130	M	1	69	1	1	0	8	mg	7	14	14	11	11	0	0	0	0	0	0	0	0	0	0
00798-M136	M	1	67	1	1	0	8	mg	6	18	18	13	13	0	0	0	0	0	0	0	0	0	0
00798-M0043	MAF	1	65	1	1	0	16	mg	9	9		9		1	1	2		1	3		1	5
00798-M147	M	1	71	0	0	0				14	14	4	4	0	0	0	0	0	0	0	0	0	0
00798-M150	M	1	59	0	0	0				17	17	10	10	0	0	0	0	0	0	0	0	0	0
00798-M151	M	1	58	1	1	0	16	mg	10	14	14	10	10	0	0	0	0	0	0	0	0	0	0
00798-M152	M	1	66	0	0	0				12	12	5	5	0	0	0	0	0	0	0	0	0	0
00798-M157	M	1	71	1	1	0	16	mg	10	14	14	10	10	0	0	0	0	0	0	0	0	0	0
00798-M161	M	1	54	0	0	0				13	13	3	3	0	0	0	0	0	0	0	0	0	0
00798-M163	M	1	54	1	1	0	16	mg	5	14	14	10	10	0	0	0	0	0	0	0	0	0	0
00798-M178	M	1	59	0	0	0				12	12	4	4	0	0	0	0	0	0	0	0	0	0
00826-M302	M	1	73	1	1	0	10	mg	8	9	9	9	9	0	0	0	0	0	0	0	0	0	0
00826-M303	M	1	62	1	0	1	187	mg	20	24	24	24	24	0	0	0	0	0	0	0	0	0	0
00826-M306	M	1	66	1	0	1	187	mg	18	24	24	20	20	0	0	0	0	0	0	0	0	0	0
00826-M309	M	1	56	1	1	0	20	mg	7	11	11	6	6	0	0	0	0	0	0	0	0	0	0
00826-M314	M	1	67	1	0	1	187	mg	7	9	9	6	6	0	0	0	0	0	0	0	0	0	0
00826-M315	M	1	60	1	0	1	187	mg	14	14	14	12	12	0	0	0	0	0	0	0	0	0	0
00826-M317	M	1	66	1	1	0	20	mg	10	10	10	10	10	0	0	0	0	0	0	0	0	0	0
00826-M325	M	1	61	1	1	0	20	mg	9	14	14	11	11	0	0	0	0	0	0	0	0	0	0
00826-M327	M	1	55	1	1	0	20	mg	8	11	11	10	10	0	0	0	0	0	0	0	0	0	0
00826-M329	M	1	60	1	0	1	187	mg	8	12	12	7	7	0	0	0	0	0	0	0	0	0	0
00826-M330	M	1	55	1	1	0	20	mg	8	8	8	13	13	0	0	0	0	0	0	0	0	0	0
00798-W002	W	2	87	0	0	0				14	14	2	2	0	0	0	0	0	0	0	0	0	0
00798-W008	W	2	61	1	1	0	8	mg	4	15	15	7	7	0	0	0	0	0	0	0	0	0	0
00798-W010	W	2	41	0	0	0				15	15	1	1	0	0	0	0	0	0	0	0	0	0
00798-W012	W	2	38	0	0	0				12	12	3	3	0	0	0	0	0	0	0	0	0	0
00798-W018	W	2	75	0	0	0				14	14	4	4	0	0	0	0	0	0	0	0	0	0
00798-W019	W	2	50	0	0	0				14	14	3	3	0	0	0	0	0	0	0	0	0	0
00798-W021	W	2	58	1	1	0	6	mg	2	13	13	5	5	0	0	0	0	0	0	0	0	0	0
00798-W026	W	2	65	1	1	0	8	mg	5	13	13	6	6	0	0	0	0	0	0	0	0	0	0
00798-W029	W	2	71	0	0	0				12	12	5	5	0	0	0	0	0	0	0	0	0	0
00798-W033	W	2	60	1	1	0	16	mg	11	16	16	12	12	0	0	0	0	1	4	4	1	5	5
00798-W034	W	2	77	0	0	0				12	12	2	2	0	0	0	0	0	0	0	0	0	0
00798-W035	W	2	60	0	0	0				12	12	2	2	0	0	0	0	0	0	0	0	0	0
00798-W038	W	2	38	0	0	0				10	10	2	2	0	0	0	0	0	0	0	0	0	0
00798-W040	W	2	54	1	1	0	6	mg	4	12	12	5	5	0	0	0	0	0	0	0	0	0	0
00798-W041	W	2	57	0	0	0				11	11	2	2	0	0	0	0	0	0	0	0	0	0
00798-W045	W	2	54	1	1	0	16	mg	10	19	19	17	17	0	0	0	0	0	0	0	0	0	0
00798-W046	W	2	70	1	1	0	8	mg	10	18	18	13	13	0	0	0	0	0	0	0	0	0	0
00798-W0019	M	2	60	1	1	0	16	mg	11	13		13		1	1	6		1	2		1	8
00798-W052	W	2	65	0	0	0				12	12	2	2	0	0	0	0	0	0	0	0	0	0
00798-W056	W	2	62	1	1	0	16	mg	10	14	14	11	11	0	0	0	0	0	0	0	0	0	0
00798-W057	W	2	40	0	0	0				12	12	3	3	0	0	0	0	0	0	0	0	0	0
00798-W068	W	2	57	0	0	0				13	13	6	6	0	0	0	0	0	0	0	0	0	0
00798-W071	W	2	52	1	1	0	8	mg	7	14	14	7	7	0	0	0	0	0	0	0	0	0	0
00798-W076	W	2	72	0	0	0				11	11	3	3	0	0	0	0	0	0	0	0	0	0
00798-W077	W	2	64	0	0	0				12	12	3	3	0	0	0	0	0	0	0	0	0	0
00798-W078	W	2	61	0	0	0				11	11	2	2	0	0	0	0	0	0	0	0	0	0
00798-W084	W	2	65	0	0	0				14	14	4	4	0	0	0	0	0	0	0	0	0	0
00798-W085	W	2	65	0	0	0				14	14	6	6	0	0	0	0	0	0	0	0	0	0
00798-W092	W	2	62	1	1	0	16	mg	12	20	20	18	18	0	0	0	0	1	7	7	1	7	7
00798-W098	W	2	90	0	0	0				14	14	4	4	0	0	0	0	0	0	0	0	0	0
00798-W106	W	2	57	0	0	0				12	12	7	7	0	0	0	0	0	0	0	0	0	0
00798-W110	W	2	56	1	1	0	16	mg	10	15	15	11	11	0	0	0	0	0	0	0	0	0	0
00798-W111	W	2	65	1	1	0	16	mg	10	11	11	9	9	0	0	0	0	0	0	0	0	0	0
00798-W122	W	2	71	1	1	0	16	mg	10	15	15	8	8	0	0	0	0	0	0	0	0	0	0
00798-W126	W	2	52	1	1	0	8	mg	5	13	13	5	5	0	0	0	0	0	0	0	0	0	0
00798-W0038	M	2	73	1	1	0	16	mg	28	34		33		1	0	0		0	0		0	0
00798-W133	W	2	70	0	0	0				14	14	8	8	0	0	0	0	0	0	0	0	0	0
00798-W135	W	2	71	1	1	0	16	mg	10	15	15	13	13	0	0	0	0	0	0	0	0	0	0
00798-W137	W	2	72	1	1	0	8	mg	10	15	15	11	11	0	0	0	0	0	0	0	0	0	0
00798-W139	W	2	64	0	0	0				13	13	6	6	0	0	0	0	0	0	0	0	0	0
00798-W143	W	2	54	1	1	0	16	mg	10	13	13	9	9	0	0	0	0	0	0	0	0	0	0
00798-W144	W	2	67	0	0	0				11	11	5	5	0	0	0	0	0	0	0	0	0	0
00798-W148	W	2	67	1	1	0	16	mg	10	15	15	13	13	0	0	0	0	0	0	0	0	0	0
00798-W154	W	2	58	0	0	0				13	13	5	5	0	0	0	0	0	0	0	0	0	0
00798-W155	W	2	63	1	1	0	16	mg	10	14	14	11	11	0	0	0	0	0	0	0	0	0	0
00798-W0049	M	2	82	1	1	0	16	mg	7	9		6		1	0	0		0	0		0	0
00798-W169	W	2	59	0	0	0				11	11	5	5	0	0	0	0	0	0	0	0	0	0
00798-W170	W	2	86	1	1	0	8	mg	5	13	13	6	6	0	0	0	0	0	0	0	0	0	0
00798-W171	W	2	66	1	1	0	16	mg	15	26	26	22	22	0	0	0	0	0	0	0	0	0	0
00798-W174	W	2	71	1	1	0	16	mg	10	20	20	16	16	0	0	0	0	0	0	0	0	0	0
00798-W179	W	2	74	0	0	0				12	12	3	3	0	0	0	0	0	0	0	0	0	0
00798-W180	W	2	75	0	0	0				12	12	8	8	0	0	0	0	0	0	0	0	0	0
00798-W184	W	2	71	0	0	0				11	11	5	5	0	0	0	0	0	0	0	0	0	0
00826-W301	W	2	59	1	1	0	187	mg	14	20	20	21	21	0	0	0	0	1	3	3	0	0	0
00826-W305	W	2	63	1	1	0	20	mg	8	13	13	9	9	0	0	0	0	0	0	0	0	0	0
00826-W307	W	2	69	1	1	0	20	mg	7	7	7	3	3	0	0	0	0	0	0	0	0	0	0
00826-W310	W	2	68	1	1	0	187	mg	20	24	24	20	20	0	0	0	0	0	0	0	0	0	0
00826-W313	W	2	58	1	1	0	20	mg	6	7	7	4	4	0	0	0	0	0	0	0	0	0	0
00826-W320	W	2	69	1	1	0	187	mg	10	14	14	10	10	0	0	0	0	0	0	0	0	0	0
00826-W323	W	2	62	1	1	0	187	mg	5	10	10	6	6	0	0	0	0	0	0	0	0	0	0
00826-W324	W	2	68	1	1	0	187	mg	6	11	11	9	9	0	0	0	0	0	0	0	0	0	0
00826-W326	W	2	53	1	1	0	20	mg	11	12	12	13	13	0	0	0	0	0	0	0	0	0	0
00826-W328	W	2	54	1	1	0	20	mg	8	8	8	8	8	0	0	0	0	0	0	0	0	0	0
00798-K0003	Control	0	73	1	1	0	16	mg	10	12		12		1	1	1		1	10		1	11
00798-K0004	Control	0	70	1	1	0	16	mg	3	5		4		1	1	2		1	1		1	3
00798-K0005	Control	0	73	1	1	0	16	mg	9	9		9		1	1	1		1	4		1	5
00798-K0010	Control	0	59	1	1	0	16	mg	22	23		23		1	1	8		1	10		1	18
00798-K0027	Control	0	47	1	1	0	16	mg	9	10		10		1	1	2		1	3		1	5
00798-K0046	Control	0	74	1	1	0	16	mg	16	16		16		1	1	3		1	3		1	6
00798-K0057	Control	0	55	1	1	0	16	mg	13	15		15		1	0	0		1	7		1	7
00798-K0058	Control	0	87	1	1	0	16	mg	7	7		7		1	1	2		1	3		1	5
00798-K0060	Control	0	50	1	1	0	16	mg	17	17		17		1	1	2		1	8		1	10
00798-K0062	Control	0	75	1	1	0	16	mg	14	17		17		1	1	2		1	6		1	8
00826-K0005	Control	0	67	1	1	0	20	mg	2	2		3		1	0	0		0	0		0	0
00798-M0038	MAF	1	74	1	1	0	16	mg	14	17		17		1	1	4		1	5		1	9
00798-M0043	MAF	1	65	1	1	0	16	mg	9	9		9		1	1	2		1	3		1	5
00798-W0019	M	2	60	1	1	0	16	mg	11	13		13		1	1	6		1	2		1	8
00798-W0038	M	2	73	1	1	0	16	mg	28	34		33		1	0	0		0	0		0	0
00798-W0049	M	2	82	1	1	0	16	mg	7	9		6		1	0	0		0	0		0	0
